# Supplementary material for: Characterization of subclonal variants in HG002 Genome in a Bottle reference material as a resource for benchmarking variant callers
Source: Cell Genom. 2025 Dec 19;6(4):101104. doi: 10.1016/j.xgen.2025.101104 (PMC13069850; doi:10.1016/j.xgen.2025.101104)
Supplement: Table S5. Curated SNVs (5%–30% VAF) discrepancies between draft mosaic benchmark set and external somatic callsets, related to STAR Methods [file mmc3.xlsx]

## Sheet: table-S6
Table S5: Curated SNVs (5 - 30 % VAF) discrepancies between draft mosaic benchmark set and external somatic callsets, related to Star Methods.
Generated from hap.py runs with external validators vcfs vs giabv4.2.1+mosaic_v1 benchmark vcf. Using bcftools, each hap.py vcf was merged with a corresponding external vcf and filtered to get passing 5-30%VAF FPs, from which a subset were curated in IGV.
Command*: bcftools merge <hap.py vcf.gz> < external vcf.gz> | bcftools view -i 'FORMAT/AF>=0.05 & FORMAT/AF<=0.3' | grep <> FP_AF05to30_PASS_SNP.vcf
* grep MOSAIC dropped for vcfs without tag in vcf, FORMAT/VAF used for Deepsomatic vcfs and QUAL filter
Byunggil - DRAGENv4.0.3, Ill 40X (1914, curate 10 random)
CHR	POS	ID	REF	ALT	QUAL	FILTER	INFO	FORMAT	TRUTH	QUERY	SAMPLE			Notes
chr1	107981104	.	T	G	.	PASS	BS=107981104;MQ=250;FractionInformativeReads=1;DP=19	GT:QQ:BD:BK:BI:BVT:BLT:SQ:AD:AF:F1R2:F2R1:DP:SB:MB	.:.:.:.:.:NOCALL:nocall:.:.:.:.:.:.:.:.	0/1:0:FP:.:tv:SNP:het:.:.:.:.:.:.:.:.	0/1:.:.:.:.:.:.:13.02:16,3:0.158:6,2:10,1:19:9,7,2,1:5,11,1,2			only detected in BGI
chr3	47208674	.	G	A	.	PASS	BS=47208674;MQ=212.7;FractionInformativeReads=1;DP=50	GT:QQ:BD:BK:BI:BVT:BLT:SQ:AD:AF:F1R2:F2R1:DP:SB:MB	.:.:.:.:.:NOCALL:nocall:.:.:.:.:.:.:.:.	0/1:0:FP:.:ti:SNP:het:.:.:.:.:.:.:.:.	0/1:.:.:.:.:.:.:11.79:45,5:0.1:21,2:24,3:50:16,29,3,2:24,21,2,3			only detected in BGI
chr6	88027382	.	C	G	.	PASS	BS=88027382;MQ=236.8;FractionInformativeReads=1;DP=39	GT:QQ:BD:BK:BI:BVT:BLT:SQ:AD:AF:F1R2:F2R1:DP:SB:MB	.:.:.:.:.:NOCALL:nocall:.:.:.:.:.:.:.:.	0/1:0:FP:.:tv:SNP:het:.:.:.:.:.:.:.:.	0/1:.:.:.:.:.:.:11.54:36,3:0.077:16,2:20,1:39:22,14,1,2:16,20,0,3			detected in BGI, Element, Pacbio - below <5%VAF
chr7	22058127	.	T	A	.	PASS	BS=22058127;MQ=237.09;FractionInformativeReads=1;DP=45	GT:QQ:BD:BK:BI:BVT:BLT:SQ:AD:AF:F1R2:F2R1:DP:SB:MB	.:.:.:.:.:NOCALL:nocall:.:.:.:.:.:.:.:.	0/1:0:FP:.:tv:SNP:het:.:.:.:.:.:.:.:.	0/1:.:.:.:.:.:.:11.66:41,4:0.089:18,3:23,1:45:25,16,1,3:16,25,0,4			not detected in HG002
chr11	117395065	.	C	G	.	PASS	BS=117395065;MQ=249.8;FractionInformativeReads=1;DP=113	GT:QQ:BD:BK:BI:BVT:BLT:SQ:AD:AF:F1R2:F2R1:DP:SB:MB	.:.:.:.:.:NOCALL:nocall:.:.:.:.:.:.:.:.	0/1:0:FP:.:tv:SNP:het:.:.:.:.:.:.:.:.	0/1:.:.:.:.:.:.:11.79:106,7:0.062:50,3:56,4:113:50,56,5,2:44,62,5,2			only detected in BGI, Element
chr15	58888798	.	A	T	.	PASS	BS=58888798;MQ=250;FractionInformativeReads=1;DP=47	GT:QQ:BD:BK:BI:BVT:BLT:SQ:AD:AF:F1R2:F2R1:DP:SB:MB	.:.:.:.:.:NOCALL:nocall:.:.:.:.:.:.:.:.	0/1:0:FP:.:tv:SNP:het:.:.:.:.:.:.:.:.	0/1:.:.:.:.:.:.:11.4:44,3:0.064:19,2:25,1:47:14,30,1,2:23,21,0,3			detected in UL data, but different allele
chr16	70538827	.	C	T	.	PASS	BS=70538827;MQ=247.03;FractionInformativeReads=1;DP=51	GT:QQ:BD:BK:BI:BVT:BLT:SQ:AD:AF:F1R2:F2R1:DP:SB:MB	.:.:.:.:.:NOCALL:nocall:.:.:.:.:.:.:.:.	0/1:0:FP:.:ti:SNP:het:.:.:.:.:.:.:.:.	0/1:.:.:.:.:.:.:6.71:48,3:0.059:20,2:28,1:51:23,25,2,1:27,21,1,2			no long read support, in repeat region just before start of homopolymer
chr17	31085708	.	G	A	.	PASS	BS=31085708;MQ=231.55;FractionInformativeReads=0.947;DP=19	GT:QQ:BD:BK:BI:BVT:BLT:SQ:AD:AF:F1R2:F2R1:DP:SB:MB	.:.:.:.:.:NOCALL:nocall:.:.:.:.:.:.:.:.	0/1:0:FP:.:ti:SNP:het:.:.:.:.:.:.:.:.	0/1:.:.:.:.:.:.:5.79:15,3:0.167:10,2:5,1:18:8,7,1,2:7,8,0,3			both variants detected in HG004
chr20	919569	.	T	G	.	PASS	BS=919569;MQ=241.9;FractionInformativeReads=0.95;DP=60	GT:QQ:BD:BK:BI:BVT:BLT:SQ:AD:AF:F1R2:F2R1:DP:SB:MB	.:.:.:.:.:NOCALL:nocall:.:.:.:.:.:.:.:.	0/1:0:FP:.:tv:SNP:het:.:.:.:.:.:.:.:.	0/1:.:.:.:.:.:.:11.04:54,3:0.053:32,1:22,2:57:19,35,2,1:25,29,0,3			not detected in HG002
chr22	50237367	.	G	A	.	PASS	BS=50237367;MQ=242.69;FractionInformativeReads=0.98;DP=49	GT:QQ:BD:BK:BI:BVT:BLT:SQ:AD:AF:F1R2:F2R1:DP:SB:MB	.:.:.:.:.:NOCALL:nocall:.:.:.:.:.:.:.:.	0/1:0:FP:.:ti:SNP:het:.:.:.:.:.:.:.:.	0/1:.:.:.:.:.:.:11.64:44,4:0.083:18,1:26,3:48:22,22,1,3:12,32,2,2			not detected in HG002
Cornell - TNScope, older run - Ill 300X, hard-filtered (13)
CHR	POS	ID	REF	ALT	QUAL	FILTER	INFO	FORMAT	TRUTH	QUERY	SAMPLE			Notes
chr3	75771687	rs62268131	C	T	3235.25	PASS	BS=75771687;DB;ECNT=17;FS=48.313;HCNT=19;MAX_ED=245;MIN_ED=7;NLOD=0;NLODF=0;SOR=1.929;TLOD=329.82	GT:QQ:BD:BK:BI:BVT:BLT:AD:AF:AFDP:ALTHC:ALT_F1R2:ALT_F2R1:BaseQRankSumPS:ClippingRankSumPS:DPHC:FOXOG:MQRankSumPS:NBQPS:PGT:PID:QSS:REF_F1R2:REF_F2R1:ReadPosEndDistPS:ReadPosRankSumPS	.:.:.:.:.:NOCALL:nocall:.:.:.:.:.:.:.:.:.:.:.:.:.:.:.:.:.:.:.	0/1:3235.25:FP:.:ti:SNP:het:.:.:.:.:.:.:.:.:.:.:.:.:.:.:.:.:.:.:.	0/1:.:.:.:.:.:.:216,95:0.295:315:97:55:40:7.818:0:319:0.421:-15.779:28.683:0|1:75771677_G_C:5569,2775:114:102:37.559:-1.045			likely mismapped reads from duplication since only in UL-ONT read with low MQ and many variants that have supplementary alignments and represent a third haplotype	likely mismapped reads from duplication since only in UL-ONT read with low MQ and many variants that have supplementary alignments and represent a third haplotype
chr3	125817108	rs199636384	A	T	1463.01	PASS	BS=125817108;DB;ECNT=7;FS=1.455;HCNT=34;MAX_ED=153;MIN_ED=20;NLOD=0;NLODF=0;SOR=0.796;TLOD=152.6	GT:QQ:BD:BK:BI:BVT:BLT:AD:AF:AFDP:ALTHC:ALT_F1R2:ALT_F2R1:BaseQRankSumPS:ClippingRankSumPS:DPHC:FOXOG:MQRankSumPS:NBQPS:PGT:PID:QSS:REF_F1R2:REF_F2R1:ReadPosEndDistPS:ReadPosRankSumPS	.:.:.:.:.:NOCALL:nocall:.:.:.:.:.:.:.:.:.:.:.:.:.:.:.:.:.:.:.	0/1:1463.01:FP:.:tv:SNP:het:.:.:.:.:.:.:.:.:.:.:.:.:.:.:.:.:.:.:.	0/1:.:.:.:.:.:.:251,66:0.206:315:66:30:36:-2.71:0:316:0.545:-12.572:29.767:0|1:125817108_A_T:7695,1973:114:137:34.322:1.084			likely mismapped reads from duplication since only in UL-ONT read with low MQ and many variants that have supplementary alignments and represent a third haplotype	likely mismapped reads from duplication since only in UL-ONT read with low MQ and many variants that have supplementary alignments and represent a third haplotype
chr3	125817128	rs200925661	T	C	2198.74	PASS	BS=125817128;DB;ECNT=7;FS=0;HCNT=34;MAX_ED=153;MIN_ED=3;NLOD=0;NLODF=0;SOR=0.706;TLOD=226.17	GT:QQ:BD:BK:BI:BVT:BLT:AD:AF:AFDP:ALTHC:ALT_F1R2:ALT_F2R1:BaseQRankSumPS:ClippingRankSumPS:DPHC:FOXOG:MQRankSumPS:NBQPS:PGT:PID:QSS:REF_F1R2:REF_F2R1:ReadPosEndDistPS:ReadPosRankSumPS	.:.:.:.:.:NOCALL:nocall:.:.:.:.:.:.:.:.:.:.:.:.:.:.:.:.:.:.:.	0/1:2198.74:FP:.:ti:SNP:het:.:.:.:.:.:.:.:.:.:.:.:.:.:.:.:.:.:.:.	0/1:.:.:.:.:.:.:253,69:0.206:321:69:35:34:-7.649:0:325:0.507:-12.702:29.304:0|1:125817108_A_T:7682,1868:114:139:39.727:2.178			likely mismapped reads from duplication since only in UL-ONT read with low MQ and many variants that have supplementary alignments and represent a third haplotype	likely mismapped reads from duplication since only in UL-ONT read with low MQ and many variants that have supplementary alignments and represent a third haplotype
chr3	125817131	rs201580719	G	A	2196.75	PASS	BS=125817131;DB;ECNT=7;FS=0.43;HCNT=34;MAX_ED=153;MIN_ED=3;NLOD=0;NLODF=0;SOR=0.725;TLOD=225.98	GT:QQ:BD:BK:BI:BVT:BLT:AD:AF:AFDP:ALTHC:ALT_F1R2:ALT_F2R1:BaseQRankSumPS:ClippingRankSumPS:DPHC:FOXOG:MQRankSumPS:NBQPS:PGT:PID:QSS:REF_F1R2:REF_F2R1:ReadPosEndDistPS:ReadPosRankSumPS	.:.:.:.:.:NOCALL:nocall:.:.:.:.:.:.:.:.:.:.:.:.:.:.:.:.:.:.:.	0/1:2196.75:FP:.:ti:SNP:het:.:.:.:.:.:.:.:.:.:.:.:.:.:.:.:.:.:.:.	0/1:.:.:.:.:.:.:258,69:0.204:323:69:35:34:2.535:0:327:0.507:-12.815:29.391:0|1:125817108_A_T:7667,2106:117:141:39.639:2.552			likely mismapped reads from duplication since only in UL-ONT read with low MQ and many variants that have supplementary alignments and represent a third haplotype	likely mismapped reads from duplication since only in UL-ONT read with low MQ and many variants that have supplementary alignments and represent a third haplotype
chr6	29832995	.	C	T	879.37	PASS	BS=29832995;ECNT=8;FS=0;HCNT=43;MAX_ED=167;MIN_ED=18;NLOD=0;NLODF=0;SOR=0.642;TLOD=94.24	GT:QQ:BD:BK:BI:BVT:BLT:AD:AF:AFDP:ALTHC:ALT_F1R2:ALT_F2R1:BaseQRankSumPS:ClippingRankSumPS:DPHC:FOXOG:MQRankSumPS:NBQPS:QSS:REF_F1R2:REF_F2R1:ReadPosEndDistPS:ReadPosRankSumPS	.:.:.:.:.:NOCALL:nocall:.:.:.:.:.:.:.:.:.:.:.:.:.:.:.:.:.	0/1:879.37:FP:.:ti:SNP:het:.:.:.:.:.:.:.:.:.:.:.:.:.:.:.:.:.	0/1:.:.:.:.:.:.:227,45:0.167:270:41:16:29:2.982:0:267:0.644:-16.375:30.261:6656,1367:80:147:33.993:-4.932			Likely mapping error since not in long reads and in HG003 illumina too	Likely mapping error since not in long reads and in HG003 illumina too
chr6	29833109	rs79664161	G	A	1163.15	PASS	BS=29833109;DB;ECNT=8;FS=7.716;HCNT=43;MAX_ED=167;MIN_ED=24;NLOD=0;NLODF=0;SOR=0.65;TLOD=122.62	GT:QQ:BD:BK:BI:BVT:BLT:AD:AF:AFDP:ALTHC:ALT_F1R2:ALT_F2R1:BaseQRankSumPS:ClippingRankSumPS:DPHC:FOXOG:MQRankSumPS:NBQPS:PGT:PID:QSS:REF_F1R2:REF_F2R1:ReadPosEndDistPS:ReadPosRankSumPS	.:.:.:.:.:NOCALL:nocall:.:.:.:.:.:.:.:.:.:.:.:.:.:.:.:.:.:.:.	0/1:1163.15:FP:.:ti:SNP:het:.:.:.:.:.:.:.:.:.:.:.:.:.:.:.:.:.:.:.	0/1:.:.:.:.:.:.:237,52:0.182:286:52:19:33:2.017:0:287:0.365:-16.863:29.187:0|1:29833109_G_A:7008,1570:90:147:32.72:-1.303			Likely mapping error since not in long reads and in HG003 illumina too	Likely mapping error since not in long reads and in HG003 illumina too
chr6	149947933	rs75572364	A	G	1504.88	PASS	BS=149947933;DB;ECNT=9;FS=35.018;HCNT=4;MAX_ED=151;MIN_ED=62;NLOD=0;NLODF=0;SOR=2.207;TLOD=156.79	GT:QQ:BD:BK:BI:BVT:BLT:AD:AF:AFDP:ALTHC:ALT_F1R2:ALT_F2R1:BaseQRankSumPS:ClippingRankSumPS:DPHC:FOXOG:MQRankSumPS:NBQPS:PGT:PID:QSS:REF_F1R2:REF_F2R1:ReadPosEndDistPS:ReadPosRankSumPS	.:.:.:.:.:NOCALL:nocall:.:.:.:.:.:.:.:.:.:.:.:.:.:.:.:.:.:.:.	0/1:1504.88:FP:.:ti:SNP:het:.:.:.:.:.:.:.:.:.:.:.:.:.:.:.:.:.:.:.	0/1:.:.:.:.:.:.:240,65:0.211:303:64:32:33:4.087:0:299:0.508:3.056:30.423:0|1:149947933_A_G:7047,1979:108:132:34.243:1.334			Likely mapping error since not in long reads and in HG003 illumina too	Likely mapping error since not in long reads and in HG003 illumina too
chr6	149947995	rs62441821	G	A	1962.6	PASS	BS=149947995;DB;ECNT=9;FS=29.93;HCNT=4;MAX_ED=151;MIN_ED=62;NLOD=0;NLODF=0;SOR=2.029;TLOD=202.56	GT:QQ:BD:BK:BI:BVT:BLT:AD:AF:AFDP:ALTHC:ALT_F1R2:ALT_F2R1:BaseQRankSumPS:ClippingRankSumPS:DPHC:FOXOG:MQRankSumPS:NBQPS:PGT:PID:QSS:REF_F1R2:REF_F2R1:ReadPosEndDistPS:ReadPosRankSumPS	.:.:.:.:.:NOCALL:nocall:.:.:.:.:.:.:.:.:.:.:.:.:.:.:.:.:.:.:.	0/1:1962.6:FP:.:ti:SNP:het:.:.:.:.:.:.:.:.:.:.:.:.:.:.:.:.:.:.:.	0/1:.:.:.:.:.:.:228,80:0.262:302:80:37:43:4.698:0:305:0.463:-7.144:29.247:0|1:149947933_A_G:6645,2435:105:123:41.532:2.34			Likely mapping error since not in long reads and in HG003 illumina too	Likely mapping error since not in long reads and in HG003 illumina too
chr10	66184	rs369776876	A	G	2367.65	PASS	BS=66184;DB;ECNT=4;FS=34.847;HCNT=4;MAX_ED=60;MIN_ED=6;NLOD=0;NLODF=0;SOR=2.094;TLOD=243.06	GT:QQ:BD:BK:BI:BVT:BLT:AD:AF:AFDP:ALTHC:ALT_F1R2:ALT_F2R1:BaseQRankSumPS:ClippingRankSumPS:DPHC:FOXOG:MQRankSumPS:NBQPS:PGT:PID:QSS:REF_F1R2:REF_F2R1:ReadPosEndDistPS:ReadPosRankSumPS	.:.:.:.:.:NOCALL:nocall:.:.:.:.:.:.:.:.:.:.:.:.:.:.:.:.:.:.:.	0/1:2367.65:FP:.:ti:SNP:het:.:.:.:.:.:.:.:.:.:.:.:.:.:.:.:.:.:.:.	0/1:.:.:.:.:.:.:284,73:0.202:362:73:36:37:1.888:0:363:0.507:-17.719:29.636:0|1:66184_A_G:8347,2176:129:155:35.742:0.388			likely mismapped reads from duplication since only in MQ1 HiFi reads and not in UL-ONT	likely mismapped reads from duplication since only in MQ1 HiFi reads and not in UL-ONT
chr10	66194	rs376156435	T	C	2386.48	PASS	BS=66194;DB;ECNT=4;FS=34.597;HCNT=4;MAX_ED=60;MIN_ED=4;NLOD=0;NLODF=0;SOR=2.1;TLOD=244.95	GT:QQ:BD:BK:BI:BVT:BLT:AD:AF:AFDP:ALTHC:ALT_F1R2:ALT_F2R1:BaseQRankSumPS:ClippingRankSumPS:DPHC:FOXOG:MQRankSumPS:NBQPS:PGT:PID:QSS:REF_F1R2:REF_F2R1:ReadPosEndDistPS:ReadPosRankSumPS	.:.:.:.:.:NOCALL:nocall:.:.:.:.:.:.:.:.:.:.:.:.:.:.:.:.:.:.:.	0/1:2386.48:FP:.:ti:SNP:het:.:.:.:.:.:.:.:.:.:.:.:.:.:.:.:.:.:.:.	0/1:.:.:.:.:.:.:286,73:0.203:360:73:36:37:-11.776:0:361:0.493:-18.683:28.749:0|1:66184_A_G:8399,1745:128:158:37.37:0.552			likely mismapped reads from duplication since only in MQ1 HiFi reads and not in UL-ONT	likely mismapped reads from duplication since only in MQ1 HiFi reads and not in UL-ONT
chr10	50660229	rs138313751	C	A	1356.99	PASS	BS=50660229;DB;ECNT=8;FS=0.509;HCNT=57;MAX_ED=218;MIN_ED=17;NLOD=0;NLODF=0;SOR=0.803;TLOD=142	GT:QQ:BD:BK:BI:BVT:BLT:AD:AF:AFDP:ALTHC:ALT_F1R2:ALT_F2R1:BaseQRankSumPS:ClippingRankSumPS:DPHC:FOXOG:MQRankSumPS:NBQPS:QSS:REF_F1R2:REF_F2R1:ReadPosEndDistPS:ReadPosRankSumPS	.:.:.:.:.:NOCALL:nocall:.:.:.:.:.:.:.:.:.:.:.:.:.:.:.:.:.	0/1:1356.99:FP:lm:tv:SNP:het:.:.:.:.:.:.:.:.:.:.:.:.:.:.:.:.:.	0/1:.:.:.:.:.:.:216,73:0.246:285:63:41:32:-3.984:0:275:0.438:-12.966:27.436:6332,1901:107:109:40.145:3.55			Likely mapping error since not in long reads and in HG004 illumina too	Likely mapping error since not in long reads and in HG004 illumina too
chr12	9240379	rs34368	C	G	447.11	PASS	BS=9240379;DB;ECNT=3;FS=7.2;HCNT=2;MAX_ED=93;MIN_ED=78;NLOD=0;NLODF=0;SOR=1.455;TLOD=51.01	GT:QQ:BD:BK:BI:BVT:BLT:AD:AF:AFDP:ALTHC:ALT_F1R2:ALT_F2R1:BaseQRankSumPS:ClippingRankSumPS:DPHC:FOXOG:MQRankSumPS:NBQPS:QSS:REF_F1R2:REF_F2R1:ReadPosEndDistPS:ReadPosRankSumPS	.:.:.:.:.:NOCALL:nocall:.:.:.:.:.:.:.:.:.:.:.:.:.:.:.:.:.	0/1:447.11:FP:.:tv:SNP:het:.:.:.:.:.:.:.:.:.:.:.:.:.:.:.:.:.	0/1:.:.:.:.:.:.:192,24:0.114:211:24:16:8:4.132:0:216:0.333:-4.135:29.754:5510,731:87:105:32.718:4.423			Likely mapping error since not in long reads and in HG003/4 illumina too	Likely mapping error since not in long reads and in HG003/4 illumina too
chr19	54595400	rs373854	T	C	1793.53	PASS	BS=54595400;DB;ECNT=12;FS=16.753;HCNT=18;MAX_ED=183;MIN_ED=12;NLOD=0;NLODF=0;SOR=1.532;TLOD=185.65	GT:QQ:BD:BK:BI:BVT:BLT:AD:AF:AFDP:ALTHC:ALT_F1R2:ALT_F2R1:BaseQRankSumPS:ClippingRankSumPS:DPHC:FOXOG:MQRankSumPS:NBQPS:PGT:PID:QSS:REF_F1R2:REF_F2R1:ReadPosEndDistPS:ReadPosRankSumPS	.:.:.:.:.:NOCALL:nocall:.:.:.:.:.:.:.:.:.:.:.:.:.:.:.:.:.:.:.	0/1:1793.53:FP:.:ti:SNP:het:.:.:.:.:.:.:.:.:.:.:.:.:.:.:.:.:.:.:.	0/1:.:.:.:.:.:.:220,57:0.205:278:57:26:31:-3.45:0:281:0.456:-16.533:29.063:0|1:54595388_A_G:6614,1658:111:109:38.7:0.893			likely mismapped reads from duplication since only in HiFi reads with many variants and supplementary alignments and not in UL-ONT	likely mismapped reads from duplication since only in HiFi reads with many variants and supplementary alignments and not in UL-ONT
Cornell - TNScope, latest MDIC run - Ill 300X, hard-filtered (20)
CHR	POS	ID	REF	ALT	QUAL	FILTER	INFO	FORMAT	TRUTH	QUERY	SAMPLE			Notes
chr1	187598798	.	A	C	15.04	PASS	BS=187598798;ECNT=2;FS=0;HCNT=1;MAX_ED=18;MIN_ED=18;NLOD=41.19;NLODF=13.75;PV=0.0049;PV2=0.0049;SOR=1.091;TLOD=7.79;AN=4;AC=2	GT:QQ:BD:BK:BI:BVT:BLT:AD:AF:ALTHC:ALT_F1R2:ALT_F2R1:BaseQRankSumPS:ClippingRankSumPS:DP:DPHC:FOXOG:MQRankSumPS:NBQPS:PGT:PID:QSS:REF_F1R2:REF_F2R1:ReadPosEndDistPS:ReadPosRankSumPS	.:.:.:.:.:NOCALL:nocall:.:.:.:.:.:.:.:.:.:.:.:.:.:.:.:.:.:.:.	0/1:15.04:FP:lm:tv:SNP:het:.:.:.:.:.:.:.:.:.:.:.:.:.:.:.:.:.:.:.	0/1:.:.:.:.:.:.:23,3:0.115385:3:1:2:-0.495:0:26:27:0.667:1.107:36.6:0|1:187598780_T_C:840,110:11:12:28.346:0.522			strand bias, no long read support, next to homopolymer in a repeat region
chr2	87732163	.	T	G	55.98	PASS	BS=87732163;ECNT=1;FS=5.069;HCNT=2;MAX_ED=.;MIN_ED=.;NLOD=81.72;NLODF=26.32;PV=0;PV2=0.0001;SOR=1.904;TLOD=11.9;AN=4;AC=2	GT:QQ:BD:BK:BI:BVT:BLT:AD:AF:ALTHC:ALT_F1R2:ALT_F2R1:BaseQRankSumPS:ClippingRankSumPS:DP:DPHC:FOXOG:MQRankSumPS:NBQPS:QSS:REF_F1R2:REF_F2R1:ReadPosEndDistPS:ReadPosRankSumPS	.:.:.:.:.:NOCALL:nocall:.:.:.:.:.:.:.:.:.:.:.:.:.:.:.:.:.	0/1:55.98:FP:.:tv:SNP:het:.:.:.:.:.:.:.:.:.:.:.:.:.:.:.:.:.	0/1:.:.:.:.:.:.:111,9:0.075:8:6:3:-1.825:0:120:119:0.667:-1.625:34.434:4141,281:52:59:35.9:-0.769			no long read support, in segdup region - mapping error
chr3	137094418	.	G	A	38.31	PASS	BS=137094418;ECNT=1;FS=0;HCNT=1;MAX_ED=.;MIN_ED=.;NLOD=29.31;NLODF=9.83;PV=0.0038;PV2=0.0038;SOR=0.001;TLOD=10.13;AN=4;AC=2	GT:QQ:BD:BK:BI:BVT:BLT:AD:AF:ALTHC:ALT_F1R2:ALT_F2R1:BaseQRankSumPS:ClippingRankSumPS:DP:DPHC:FOXOG:MQRankSumPS:NBQPS:QSS:REF_F1R2:REF_F2R1:ReadPosEndDistPS:ReadPosRankSumPS	.:.:.:.:.:NOCALL:nocall:.:.:.:.:.:.:.:.:.:.:.:.:.:.:.:.:.	0/1:38.31:FP:.:ti:SNP:het:.:.:.:.:.:.:.:.:.:.:.:.:.:.:.:.:.	0/1:.:.:.:.:.:.:42,5:0.106383:5:4:1:-0.402:0:47:45:0.8:-4.481:32.431:1453,159:19:23:32.468:-0.141			strand bias, no ortho short (BGI, Element) or long read support, in a repeat region
chr4	26926148	.	T	C	27.94	PASS	BS=26926148;ECNT=2;FS=8.238;HCNT=1;MAX_ED=7;MIN_ED=7;NLOD=120.41;NLODF=39.63;PV=0.0005;PV2=0.0005;SOR=2.796;TLOD=9.09;AN=4;AC=2	GT:QQ:BD:BK:BI:BVT:BLT:AD:AF:ALTHC:ALT_F1R2:ALT_F2R1:BaseQRankSumPS:ClippingRankSumPS:DP:DPHC:FOXOG:MQRankSumPS:NBQPS:PGT:PID:QSS:REF_F1R2:REF_F2R1:ReadPosEndDistPS:ReadPosRankSumPS	.:.:.:.:.:NOCALL:nocall:.:.:.:.:.:.:.:.:.:.:.:.:.:.:.:.:.:.:.	0/1:27.94:FP:.:ti:SNP:het:.:.:.:.:.:.:.:.:.:.:.:.:.:.:.:.:.:.:.	0/1:.:.:.:.:.:.:28,3:0.0967742:3:1:2:2.304:0:31:34:0.333:-1.48:39.788:0|1:26926148_T_C:1002,121:14:14:21.71:-0.167			strand bias, no long read support, in a repeat region - mapping error
chr4	26926155	.	C	A	27.55	PASS	BS=26926155;ECNT=2;FS=7.374;HCNT=1;MAX_ED=7;MIN_ED=7;NLOD=125.82;NLODF=41.38;PV=0.0005;PV2=0.0005;SOR=2.806;TLOD=9.05;AN=4;AC=2	GT:QQ:BD:BK:BI:BVT:BLT:AD:AF:ALTHC:ALT_F1R2:ALT_F2R1:BaseQRankSumPS:ClippingRankSumPS:DP:DPHC:FOXOG:MQRankSumPS:NBQPS:PGT:PID:QSS:REF_F1R2:REF_F2R1:ReadPosEndDistPS:ReadPosRankSumPS	.:.:.:.:.:NOCALL:nocall:.:.:.:.:.:.:.:.:.:.:.:.:.:.:.:.:.:.:.	0/1:27.55:FP:.:tv:SNP:het:.:.:.:.:.:.:.:.:.:.:.:.:.:.:.:.:.:.:.	0/1:.:.:.:.:.:.:32,3:0.0857143:3:1:2:2.797:0:35:35:0.667:-1.482:40.424:0|1:26926148_T_C:1105,123:16:16:21.514:0.826			strand bias, no long read support, in a repeat region - mapping error
chr6	43235602	.	G	C	194.98	PASS	BS=43235602;ECNT=11;FS=12.963;HCNT=1;MAX_ED=35;MIN_ED=5;NLOD=46.4;NLODF=7.59;PV=0.0263;PV2=0.0263;SOR=3.344;TLOD=25.8;AN=4;AC=2	GT:QQ:BD:BK:BI:BVT:BLT:AD:AF:ALTHC:ALT_F1R2:ALT_F2R1:BaseQRankSumPS:ClippingRankSumPS:DP:DPHC:FOXOG:MQRankSumPS:NBQPS:PGT:PID:QSS:REF_F1R2:REF_F2R1:ReadPosEndDistPS:ReadPosRankSumPS	.:.:.:.:.:NOCALL:nocall:.:.:.:.:.:.:.:.:.:.:.:.:.:.:.:.:.:.:.	0/1:194.98:FP:.:tv:SNP:het:.:.:.:.:.:.:.:.:.:.:.:.:.:.:.:.:.:.:.	0/1:.:.:.:.:.:.:134,8:0.056338:9:1:7:-2.762:0:142:147:0.125:0:28.845:0|1:43235572_A_C:4289,189:55:79:24.317:-4.005			present in HG003,4, no long read support, in repeat region
chr6	150458314	.	G	T	818.8	PASS	BS=150458314;ECNT=1;FS=1.706;HCNT=1;MAX_ED=.;MIN_ED=.;NLOD=207.23;NLODF=66.74;PV=0;PV2=0;SOR=0.685;TLOD=88.18;AN=4;AC=2	GT:QQ:BD:BK:BI:BVT:BLT:AD:AF:ALTHC:ALT_F1R2:ALT_F2R1:BaseQRankSumPS:ClippingRankSumPS:DP:DPHC:FOXOG:MQRankSumPS:NBQPS:QSS:REF_F1R2:REF_F2R1:ReadPosEndDistPS:ReadPosRankSumPS	.:.:.:.:.:NOCALL:nocall:.:.:.:.:.:.:.:.:.:.:.:.:.:.:.:.:.	0/1:818.8:FP:lm:tv:SNP:het:.:.:.:.:.:.:.:.:.:.:.:.:.:.:.:.:.	0/1:.:.:.:.:.:.:312,32:0.0930233:32:15:17:0.503:0:344:345:0.469:0:37.59:11413,1194:155:157:38.802:-0.158			This looks like a true mosaic on the opposite haplotype from a nearby 4bp ins since since is also supported by HiFi and UL-ONT
chr7	63153023	.	G	A	8.01	PASS	BS=63153023;ECNT=2;FS=5.455;HCNT=4;MAX_ED=30;MIN_ED=30;NLOD=86.79;NLODF=28.15;PV=0.0001;PV2=0.0001;SOR=3.322;TLOD=7.03;AN=4;AC=2	GT:QQ:BD:BK:BI:BVT:BLT:AD:AF:ALTHC:ALT_F1R2:ALT_F2R1:BaseQRankSumPS:ClippingRankSumPS:DP:DPHC:FOXOG:MQRankSumPS:NBQPS:QSS:REF_F1R2:REF_F2R1:ReadPosEndDistPS:ReadPosRankSumPS	.:.:.:.:.:NOCALL:nocall:.:.:.:.:.:.:.:.:.:.:.:.:.:.:.:.:.	0/1:8.01:FP:lm:ti:SNP:het:.:.:.:.:.:.:.:.:.:.:.:.:.:.:.:.:.	0/1:.:.:.:.:.:.:93,7:0.07:7:3:4:-1.048:0:100:97:0.429:-2.713:37.039:3252,233:59:34:43.05:3.314			strand bias, in a repeat region
chr9	42037789	.	G	A	27.02	PASS	BS=42037789;ECNT=1;FS=2.242;HCNT=1;MAX_ED=.;MIN_ED=.;NLOD=45.01;NLODF=14.5;PV=0.0109;PV2=0.0109;SOR=1.523;TLOD=9;AN=4;AC=2	GT:QQ:BD:BK:BI:BVT:BLT:AD:AF:ALTHC:ALT_F1R2:ALT_F2R1:BaseQRankSumPS:ClippingRankSumPS:DP:DPHC:FOXOG:MQRankSumPS:NBQPS:QSS:REF_F1R2:REF_F2R1:ReadPosEndDistPS:ReadPosRankSumPS	.:.:.:.:.:NOCALL:nocall:.:.:.:.:.:.:.:.:.:.:.:.:.:.:.:.:.	0/1:27.02:FP:.:ti:SNP:het:.:.:.:.:.:.:.:.:.:.:.:.:.:.:.:.:.	0/1:.:.:.:.:.:.:94,5:0.0505051:5:1:4:1.754:0:99:99:0.2:-2.607:37.436:3455,196:44:50:40.475:1.711			strand bias, in a repeat region
chr10	48086433	.	A	G	13.52	PASS	BS=48086433;ECNT=1;FS=25.149;HCNT=1;MAX_ED=.;MIN_ED=.;NLOD=4.21;NLODF=1.36;PV=0.2157;PV2=0.2157;SOR=2.774;TLOD=7.73;AN=4;AC=2	GT:QQ:BD:BK:BI:BVT:BLT:AD:AF:ALTHC:ALT_F1R2:ALT_F2R1:BaseQRankSumPS:ClippingRankSumPS:DP:DPHC:FOXOG:MQRankSumPS:NBQPS:QSS:REF_F1R2:REF_F2R1:ReadPosEndDistPS:ReadPosRankSumPS	.:.:.:.:.:NOCALL:nocall:.:.:.:.:.:.:.:.:.:.:.:.:.:.:.:.:.	0/1:13.52:FP:.:ti:SNP:het:.:.:.:.:.:.:.:.:.:.:.:.:.:.:.:.:.	0/1:.:.:.:.:.:.:16,3:0.157895:3:2:1:-0.971:0:19:19:0.333:1.37:32.424:581,103:10:6:38:0			strand bias, in segdup region, next to homopolymer - mapping error
chr13	18778534	.	C	A	76.71	PASS	BS=18778534;ECNT=8;FS=17.137;HCNT=4;MAX_ED=73;MIN_ED=1;NLOD=87;NLODF=28.01;PV=0.0011;PV2=0.0011;SOR=3.233;TLOD=13.97;AN=4;AC=2	GT:QQ:BD:BK:BI:BVT:BLT:AD:AF:ALTHC:ALT_F1R2:ALT_F2R1:BaseQRankSumPS:ClippingRankSumPS:DP:DPHC:FOXOG:MQRankSumPS:NBQPS:PGT:PID:QSS:REF_F1R2:REF_F2R1:ReadPosEndDistPS:ReadPosRankSumPS	.:.:.:.:.:NOCALL:nocall:.:.:.:.:.:.:.:.:.:.:.:.:.:.:.:.:.:.:.	0/1:76.71:FP:.:tv:SNP:het:.:.:.:.:.:.:.:.:.:.:.:.:.:.:.:.:.:.:.	0/1:.:.:.:.:.:.:90,5:0.0526316:5:4:1:-0.254:0:95:96:0.2:-3.492:36.941:0|1:18778534_C_A:3236,174:45:45:31.474:-0.342			strand bias in HG002, UL support (next to indel), in segdup - mapping error
chr13	18778535	.	G	C	76.48	PASS	BS=18778534;ECNT=8;FS=16.958;HCNT=4;MAX_ED=73;MIN_ED=1;NLOD=88.2;NLODF=28.39;PV=0.0011;PV2=0.0011;SOR=3.233;TLOD=13.95;AN=4;AC=2	GT:QQ:BD:BK:BI:BVT:BLT:AD:AF:ALTHC:ALT_F1R2:ALT_F2R1:BaseQRankSumPS:ClippingRankSumPS:DP:DPHC:FOXOG:MQRankSumPS:NBQPS:PGT:PID:QSS:REF_F1R2:REF_F2R1:ReadPosEndDistPS:ReadPosRankSumPS	.:.:.:.:.:NOCALL:nocall:.:.:.:.:.:.:.:.:.:.:.:.:.:.:.:.:.:.:.	0/1:76.48:FP:.:tv:SNP:het:.:.:.:.:.:.:.:.:.:.:.:.:.:.:.:.:.:.:.	0/1:.:.:.:.:.:.:90,5:0.0526316:5:4:1:0.009:0:95:97:0.8:-3.485:37.096:0|1:18778534_C_A:3253,185:46:44:31.642:-0.317			strand bias in HG002, UL support, in segdup - mapping error
chr13	18778539	.	T	C	108.18	PASS	BS=18778539;ECNT=8;FS=4.159;HCNT=4;MAX_ED=73;MIN_ED=4;NLOD=89.4;NLODF=28.78;PV=0.0003;PV2=0.0003;SOR=3.234;TLOD=17.12;AN=4;AC=2	GT:QQ:BD:BK:BI:BVT:BLT:AD:AF:ALTHC:ALT_F1R2:ALT_F2R1:BaseQRankSumPS:ClippingRankSumPS:DP:DPHC:FOXOG:MQRankSumPS:NBQPS:PGT:PID:QSS:REF_F1R2:REF_F2R1:ReadPosEndDistPS:ReadPosRankSumPS	.:.:.:.:.:NOCALL:nocall:.:.:.:.:.:.:.:.:.:.:.:.:.:.:.:.:.:.:.	0/1:108.18:FP:.:ti:SNP:het:.:.:.:.:.:.:.:.:.:.:.:.:.:.:.:.:.:.:.	0/1:.:.:.:.:.:.:91,5:0.0520833:6:4:1:1.13:0:96:101:0.8:-3.486:37.491:0|1:18778534_C_A:3249,189:47:44:31.833:-0.016			strand bias in HG002, UL support (next to indel), in segdup - mapping error
chr13	18778544	.	G	A	108.18	PASS	BS=18778544;ECNT=8;FS=4.102;HCNT=4;MAX_ED=73;MIN_ED=5;NLOD=89.4;NLODF=28.78;PV=0.0003;PV2=0.0003;SOR=3.235;TLOD=17.12;AN=4;AC=2	GT:QQ:BD:BK:BI:BVT:BLT:AD:AF:ALTHC:ALT_F1R2:ALT_F2R1:BaseQRankSumPS:ClippingRankSumPS:DP:DPHC:FOXOG:MQRankSumPS:NBQPS:PGT:PID:QSS:REF_F1R2:REF_F2R1:ReadPosEndDistPS:ReadPosRankSumPS	.:.:.:.:.:NOCALL:nocall:.:.:.:.:.:.:.:.:.:.:.:.:.:.:.:.:.:.:.	0/1:108.18:FP:.:ti:SNP:het:.:.:.:.:.:.:.:.:.:.:.:.:.:.:.:.:.:.:.	0/1:.:.:.:.:.:.:92,6:0.0612245:6:5:1:2.001:0:98:101:0.833:-3.68:37.875:0|1:18778534_C_A:3300,231:47:45:31.898:-0.334			strand bias in HG002, UL support, in segdup - mapping error
chr15	30472031	.	T	A	4.15	PASS	BS=30472031;ECNT=2;FS=0;HCNT=1;MAX_ED=3;MIN_ED=3;NLOD=4.82;NLODF=1.55;PV=0.2419;PV2=0.2419;SOR=0.016;TLOD=6.51;AN=4;AC=2	GT:QQ:BD:BK:BI:BVT:BLT:AD:AF:ALTHC:ALT_F1R2:ALT_F2R1:BaseQRankSumPS:ClippingRankSumPS:DP:DPHC:FOXOG:MQRankSumPS:NBQPS:PGT:PID:QSS:REF_F1R2:REF_F2R1:ReadPosEndDistPS:ReadPosRankSumPS	.:.:.:.:.:NOCALL:nocall:.:.:.:.:.:.:.:.:.:.:.:.:.:.:.:.:.:.:.	0/1:4.15:FP:.:tv:SNP:het:.:.:.:.:.:.:.:.:.:.:.:.:.:.:.:.:.:.:.	0/1:.:.:.:.:.:.:12,2:0.142857:2:1:1:-0.55:0:14:14:0.5:-2.639:33.955:0|1:30472028_A_AC:422,70:8:4:30.143:0.091			strand bias in HG002, Pacbio support, 2bp from insertion in segdup - mapping error
chr15	32180183	.	A	C	31.37	PASS	BS=32180183;ECNT=1;FS=0;HCNT=1;MAX_ED=.;MIN_ED=.;NLOD=50.63;NLODF=16.12;PV=0.0183;PV2=0.0043;SOR=0.001;TLOD=9.44;AN=4;AC=2	GT:QQ:BD:BK:BI:BVT:BLT:AD:AF:ALTHC:ALT_F1R2:ALT_F2R1:BaseQRankSumPS:ClippingRankSumPS:DP:DPHC:FOXOG:MQRankSumPS:NBQPS:QSS:REF_F1R2:REF_F2R1:ReadPosEndDistPS:ReadPosRankSumPS	.:.:.:.:.:NOCALL:nocall:.:.:.:.:.:.:.:.:.:.:.:.:.:.:.:.:.	0/1:31.37:FP:.:tv:SNP:het:.:.:.:.:.:.:.:.:.:.:.:.:.:.:.:.:.	0/1:.:.:.:.:.:.:79,5:0.0595238:5:2:3:-1.033:0:84:82:0.6:-3.515:33.922:2749,167:33:46:33.071:-1.098			strand bias in HG002, no long read support, in segdup - mapping error
chr17	59995199	.	C	G	18.04	PASS	BS=59995199;ECNT=2;FS=21.653;HCNT=1;MAX_ED=7;MIN_ED=7;NLOD=41.84;NLODF=13.47;PV=0.0237;PV2=0.0237;SOR=2.198;TLOD=8.1;AN=4;AC=2	GT:QQ:BD:BK:BI:BVT:BLT:AD:AF:ALTHC:ALT_F1R2:ALT_F2R1:BaseQRankSumPS:ClippingRankSumPS:DP:DPHC:FOXOG:MQRankSumPS:NBQPS:PGT:PID:QSS:REF_F1R2:REF_F2R1:ReadPosEndDistPS:ReadPosRankSumPS	.:.:.:.:.:NOCALL:nocall:.:.:.:.:.:.:.:.:.:.:.:.:.:.:.:.:.:.:.	0/1:18.04:FP:.:tv:SNP:het:.:.:.:.:.:.:.:.:.:.:.:.:.:.:.:.:.:.:.	0/1:.:.:.:.:.:.:51,3:0.0555556:3:0:3:-1.911:0:54:54:1:0.807:29.25:0|1:59995199_C_G:1803,88:24:27:33.222:-1.68			strand bias in HG002, no long read support, in segdup - mapping error
chr17	59995206	.	T	C	42.81	PASS	BS=59995206;ECNT=2;FS=33.653;HCNT=1;MAX_ED=7;MIN_ED=7;NLOD=40.33;NLODF=12.98;PV=0.0081;PV2=0.0081;SOR=3.219;TLOD=10.58;AN=4;AC=2	GT:QQ:BD:BK:BI:BVT:BLT:AD:AF:ALTHC:ALT_F1R2:ALT_F2R1:BaseQRankSumPS:ClippingRankSumPS:DP:DPHC:FOXOG:MQRankSumPS:NBQPS:PGT:PID:QSS:REF_F1R2:REF_F2R1:ReadPosEndDistPS:ReadPosRankSumPS	.:.:.:.:.:NOCALL:nocall:.:.:.:.:.:.:.:.:.:.:.:.:.:.:.:.:.:.:.	0/1:42.81:FP:.:ti:SNP:het:.:.:.:.:.:.:.:.:.:.:.:.:.:.:.:.:.:.:.	0/1:.:.:.:.:.:.:51,4:0.0727273:4:0:4:-1.086:0:55:55:0:0.922:29.233:0|1:59995199_C_G:1800,112:25:26:32.873:-1.374			strand bias in HG002, no long read support, in segdup - mapping error
chr18	60035072	.	T	A	3.95	PASS	BS=60035072;ECNT=1;FS=13.62;HCNT=16;MAX_ED=.;MIN_ED=.;NLOD=9.33;NLODF=3.38;PV=0.025;PV2=0.025;SOR=1.864;TLOD=6.47;AN=4;AC=2	GT:QQ:BD:BK:BI:BVT:BLT:AD:AF:ALTHC:ALT_F1R2:ALT_F2R1:BaseQRankSumPS:ClippingRankSumPS:DP:DPHC:FOXOG:MQRankSumPS:NBQPS:QSS:REF_F1R2:REF_F2R1:ReadPosEndDistPS:ReadPosRankSumPS	.:.:.:.:.:NOCALL:nocall:.:.:.:.:.:.:.:.:.:.:.:.:.:.:.:.:.	0/1:3.95:FP:lm:tv:SNP:het:.:.:.:.:.:.:.:.:.:.:.:.:.:.:.:.:.	0/1:.:.:.:.:.:.:14,4:0.222222:4:1:3:-1.676:0:18:18:0.25:-4.014:34.705:495,139:8:6:20.222:0.958			strand bias in HG002, no long read support, in repeat region - mapping error
chr18	69451423	.	T	A	21.48	PASS	BS=69451423;ECNT=2;FS=1.446;HCNT=2;MAX_ED=9;MIN_ED=9;NLOD=42.35;NLODF=13.44;PV=0.0713;PV2=0.0228;SOR=0.361;TLOD=8.44;AN=4;AC=2	GT:QQ:BD:BK:BI:BVT:BLT:AD:AF:ALTHC:ALT_F1R2:ALT_F2R1:BaseQRankSumPS:ClippingRankSumPS:DP:DPHC:FOXOG:MQRankSumPS:NBQPS:PGT:PID:QSS:REF_F1R2:REF_F2R1:ReadPosEndDistPS:ReadPosRankSumPS	.:.:.:.:.:NOCALL:nocall:.:.:.:.:.:.:.:.:.:.:.:.:.:.:.:.:.:.:.	0/1:21.48:FP:.:tv:SNP:het:.:.:.:.:.:.:.:.:.:.:.:.:.:.:.:.:.:.:.	0/1:.:.:.:.:.:.:50,3:0.0566038:3:3:0:0.257:0:53:55:1:-1.144:34.967:0|1:69451423_T_A:1659,105:21:29:23.283:-1.272			present in HG004, no long read support, in repeat region - mapping error
Deepsomatic - Element 70X, QUAL > 20, (4)
CHR	POS	ID	REF	ALT	QUAL	FILTER	INFO	FORMAT	TRUTH	QUERY	SAMPLE			Notes
chr3	70928586	.	T	A	21.5	PASS	BS=70928586	GT:QQ:BD:BK:BI:BVT:BLT:GQ:DP:AD:VAF:PL	.:.:.:.:.:NOCALL:nocall:.:.:.:.:.	0/1:21.5:FP:lm:tv:SNP:het:.:.:.:.:.	0/1:.:.:.:.:.:.:21:46:33,12:0.26087:21,30,0			strand bias in HG002, in parents, in repeat region - mapping error
chr5	12493017	.	C	T	20.1	PASS	BS=12493017	GT:QQ:BD:BK:BI:BVT:BLT:GQ:DP:AD:VAF:PL	.:.:.:.:.:NOCALL:nocall:.:.:.:.:.	0/1:20.1:FP:.:ti:SNP:het:.:.:.:.:.	0/1:.:.:.:.:.:.:20:37:30,7:0.189189:20,42,0			strand bias in HG002, in HG004, no long read support, in repeat region - mapping error
chr6	95983671	.	C	G	20.2	PASS	BS=95983671	GT:QQ:BD:BK:BI:BVT:BLT:GQ:DP:AD:VAF:PL	.:.:.:.:.:NOCALL:nocall:.:.:.:.:.	0/1:20.2:FP:.:tv:SNP:het:.:.:.:.:.	0/1:.:.:.:.:.:.:20:51:40,11:0.215686:20,36,0			present in HG003, no long read support, in repeat region
chr17	59046915	.	G	C	22.6	PASS	BS=59046915	GT:QQ:BD:BK:BI:BVT:BLT:GQ:DP:AD:VAF:PL	.:.:.:.:.:NOCALL:nocall:.:.:.:.:.	0/1:22.6:FP:.:tv:SNP:het:.:.:.:.:.	0/1:.:.:.:.:.:.:23:43:32,11:0.255814:22,45,0
Ill DRAGENv4.3.6 - Ill 300X, hard-filtered, QUAL>=10, (9)
CHR	POS	ID	REF	ALT	QUAL	FILTER	INFO	FORMAT	TRUTH	QUERY	SAMPLE			Notes
chr1	86680967	.	C	G	12.92	PASS	BS=86680967;FS=2.048;MQ=8.87;MQRankSum=7.03;QD=0.06;ReadPosRankSum=1.53;SOR=0.862;FractionInformativeReads=1;DP=203;AF=0.5;AN=4;AC=2	GT:QQ:BD:BK:BI:BVT:BLT:AD:AF:DP:F1R2:F2R1:GQ:PL:GP:PRI:SB:MB	.:.:.:.:.:NOCALL:nocall:.:.:.:.:.:.:.:.:.:.:.	0/1:12.92:FP:.:tv:SNP:het:.:.:.:.:.:.:.:.:.:.:.	0/1:.:.:.:.:.:.:150,53:0.2611:203:26,14:25,26:13:47,0,25:12.922,0.23481,27.93:0,34.77,37.78:93,57,35,18:78,72,23,30			present in HG003, in repeat region
chr6	45576708	.	G	C	11.98	PASS	BS=45576708;FS=5.607;MQ=198.44;MQRankSum=-1.337;QD=0.04;ReadPosRankSum=2.965;SOR=0.484;FractionInformativeReads=0.993;MOSAIC;DP=269;AF=0.5;AN=4;AC=2	GT:QQ:BD:BK:BI:BVT:BLT:AD:AF:DP:F1R2:F2R1:GQ:PL:GP:PRI:SB:MB	.:.:.:.:.:NOCALL:nocall:.:.:.:.:.:.:.:.:.:.:.	0/1:11.98:FP:.:tv:SNP:het:.:.:.:.:.:.:.:.:.:.:.	0/1:.:.:.:.:.:.:252,15:0.0562:267:101,4:149,11:12:46,0,77:11.985,0.28409,80:0,34.77,37.78:94,158,8,7:129,123,3,12			Likely mapping error since not in long reads and in HG003/4 illumina too
chr6	150458314	.	G	T	21.94	PASS	BS=150458314;FS=2.336;MQ=249.84;MQRankSum=9.318;QD=0.06;ReadPosRankSum=0.172;SOR=0.748;FractionInformativeReads=0.991;MOSAIC;DP=350;AF=0.5;AN=4;AC=2	GT:QQ:BD:BK:BI:BVT:BLT:AD:AF:DP:F1R2:F2R1:GQ:PL:GP:PRI:SB:MB	.:.:.:.:.:NOCALL:nocall:.:.:.:.:.:.:.:.:.:.:.	0/1:21.94:FP:lm:tv:SNP:het:.:.:.:.:.:.:.:.:.:.:.	0/1:.:.:.:.:.:.:313,32:0.0928:345:153,15:160,17:22:57,0,77:21.938,0.027887,80:0,34.77,37.78:150,163,17,15:162,151,16,16			This looks like a true mosaic on the opposite haplotype from a nearby 4bp ins since since is also supported by HiFi and UL-ONT
chr6	161153816	.	C	T	12.53	PASS	BS=161153816;FS=3.774;MQ=184.76;MQRankSum=3.072;QD=0.06;ReadPosRankSum=-0.664;SOR=0.683;FractionInformativeReads=0.98;MOSAIC;DP=203;AF=0.5;AN=4;AC=2	GT:QQ:BD:BK:BI:BVT:BLT:AD:AF:DP:F1R2:F2R1:GQ:PL:GP:PRI:SB:MB	.:.:.:.:.:NOCALL:nocall:.:.:.:.:.:.:.:.:.:.:.	0/1:12.53:FP:lm:ti:SNP:het:.:.:.:.:.:.:.:.:.:.:.	0/1:.:.:.:.:.:.:148,51:0.2563:199:80,26:67,25:13:47,0,77:12.526,0.24984,80:0,34.77,37.78:68,80,27,24:77,71,30,21			error in aligning short reads due to 18bp ins nearby
chr7	76435919	.	A	T	13.17	PASS	BS=76435919;FS=29.283;MQ=80.17;MQRankSum=-4.014;QD=0.08;ReadPosRankSum=0.288;SOR=2.404;FractionInformativeReads=0.994;DP=172;AF=0.5;AN=4;AC=2	GT:QQ:BD:BK:BI:BVT:BLT:AD:AF:DP:F1R2:F2R1:GQ:PL:GP:PRI:SB:MB	.:.:.:.:.:NOCALL:nocall:.:.:.:.:.:.:.:.:.:.:.	0/1:13.17:FP:.:tv:SNP:het:.:.:.:.:.:.:.:.:.:.:.	0/1:.:.:.:.:.:.:119,50:0.2959:169:78,28:41,18:13:48,0,32:13.171,0.21597,34.768:0,34.77,37.78:58,61,11,39:73,46,29,21			present in HG003,4 in seg dup region
chr10	46107275	.	G	T	15	PASS	BS=46107275;FS=1.449;MQ=249.81;MQRankSum=13.903;QD=0.04;ReadPosRankSum=6.951;SOR=0.592;FractionInformativeReads=1;MOSAIC;DP=380;AF=0.5;AN=4;AC=2	GT:QQ:BD:BK:BI:BVT:BLT:AD:AF:DP:F1R2:F2R1:GQ:PL:GP:PRI:SB:MB	.:.:.:.:.:NOCALL:nocall:.:.:.:.:.:.:.:.:.:.:.	0/1:15:FP:.:tv:SNP:het:.:.:.:.:.:.:.:.:.:.:.	0/1:.:.:.:.:.:.:248,98:0.2832:346:152,48:96,50:15:50,0,77:15.001,0.13953,80:0,34.77,37.78:148,100,56,42:88,160,40,58			likely mismapped reads from duplication since only in HiFi reads with many variants and supplementary alignments and not in UL-ONT
chr10	46107487	.	T	C	12.97	PASS	BS=46107487;FS=104.127;MQ=250;MQRankSum=10.872;QD=0.04;ReadPosRankSum=5.021;SOR=4.356;FractionInformativeReads=0.993;MOSAIC;DP=347;AF=0.5;AN=4;AC=2	GT:QQ:BD:BK:BI:BVT:BLT:AD:AF:DP:F1R2:F2R1:GQ:PL:GP:PRI:SB:MB	.:.:.:.:.:NOCALL:nocall:.:.:.:.:.:.:.:.:.:.:.	0/1:12.97:FP:.:ti:SNP:het:.:.:.:.:.:.:.:.:.:.:.	0/1:.:.:.:.:.:.:249,47:0.1588:296:133,30:116,17:13:48,0,77:12.969,0.22496,80:0,34.77,37.78:147,102,4,43:101,148,17,30			present in HG003,4
chr11	90046040	.	C	T	11.66	PASS	BS=90046040;FS=3.035;MQ=63.23;MQRankSum=-9.809;QD=0.06;ReadPosRankSum=0.279;SOR=0.957;FractionInformativeReads=1;DP=194;AF=0.5;AN=4;AC=2	GT:QQ:BD:BK:BI:BVT:BLT:AD:AF:DP:F1R2:F2R1:GQ:PL:GP:PRI:SB:MB	.:.:.:.:.:NOCALL:nocall:.:.:.:.:.:.:.:.:.:.:.	0/1:11.66:FP:.:ti:SNP:het:.:.:.:.:.:.:.:.:.:.:.	0/1:.:.:.:.:.:.:150,44:0.2268:194:76,1:72,0:12:46,0,35:11.658,0.3078,38.082:0,34.77,37.78:76,74,25,19:76,74,19,25			present in HG004, in seg dup region - mapping error
chr13	63833687	.	G	A	11.71	PASS	BS=63833687;FS=0;MQ=65.03;MQRankSum=-5.229;QD=0.04;ReadPosRankSum=8.465;SOR=0.713;FractionInformativeReads=0.993;MOSAIC;DP=267;AF=0.5;AN=4;AC=2	GT:QQ:BD:BK:BI:BVT:BLT:AD:AF:DP:F1R2:F2R1:GQ:PL:GP:PRI:SB:MB	.:.:.:.:.:NOCALL:nocall:.:.:.:.:.:.:.:.:.:.:.	0/1:11.71:FP:.:ti:SNP:het:.:.:.:.:.:.:.:.:.:.:.	0/1:.:.:.:.:.:.:220,45:0.1698:265:141,27:77,16:12:46,0,77:11.711,0.3032,80:0,34.77,37.78:104,116,21,24:92,128,17,28			likely mismapped reads from duplication since only in HiFi reads with many variants and supplementary alignments and not in UL-ONT
Ill DRAGENv4.3.6 - Ill 300X, hard-filtered, mosaics only, QUAL>=10, (6)
CHR	POS	ID	REF	ALT	QUAL	FILTER	INFO	FORMAT	TRUTH	QUERY	SAMPLE			Notes
chr6	45576708	.	G	C	11.98	PASS	BS=45576708;Regions=AllAutosomes,HG002_v4.2.1_notin_complexandSVs_alldifficultregions,gc30to55_slop50,notinAllHomopolymers_ge7bp_imperfectge11bp_slop5,notinAllTandemRepeatsandHomopolymers_slop5,notinallTandemRepeats,notinalldifficultregions,notinalllowmapandsegdupregions,notinlowmappabilityall,notinrefseq_cds,notinsatellites_slop5,notinsegdups,notinsegdups_gt10kb;FS=5.607;MQ=198.44;MQRankSum=-1.3…	GT:QQ:BD:BK:BI:BVT:BLT:AD:AF:DP:F1R2:F2R1:GQ:PL:GP:PRI:SB:MB	.:.:.:.:.:NOCALL:nocall:.:.:.:.:.:.:.:.:.:.:.	0/1:11.98:FP:.:tv:SNP:het:.:.:.:.:.:.:.:.:.:.:.	0/1:.:.:.:.:.:.:252,15:0.0562:267:101,4:149,11:12:46,0,77:11.985,0.28409,80:0,34.77,37.78:94,158,8,7:129,123,3,12			Likely mapping error since not in long reads and in HG003/4 illumina too
chr6	150458314	.	G	T	19.92	PASS	BS=150458314;FS=2.34;MQ=249.62;MQRankSum=8.876;QD=0;ReadPosRankSum=0.051;SOR=0.814;FractionInformativeReads=0.991;MOSAIC;DP=351;AF=0.5;AN=4;AC=2	GT:QQ:BD:BK:BI:BVT:BLT:AD:AF:DP:F1R2:F2R1:GQ:PL:GP:PRI:SB:MB	.:.:.:.:.:NOCALL:nocall:.:.:.:.:.:.:.:.:.:.:.	0/1:19.92:FP:lm:tv:SNP:het:.:.:.:.:.:.:.:.:.:.:.	0/1:.:.:.:.:.:.:313,33:0.0954:346:153,15:160,18:20:55,0,77:19.923,0.044429,80:0,34.77,37.78:150,163,18,15:162,151,16,17			This looks like a true mosaic on the opposite haplotype from a nearby 4bp ins since since is also supported by HiFi and UL-ONT
chr6	161153816	.	C	T	12.53	PASS	BS=161153816;Regions=AllAutosomes,AllTandemRepeats,AllTandemRepeats_201to10000bp_slop5,AllTandemRepeats_ge101bp_slop5,AllTandemRepeatsandHomopolymers_slop5,HG002_hifiasmv0.11_ComplexVar_in_TRgt100,HG002_v4.2.1_complexandSVs_alldifficultregions,alldifficultregions,gc60to65_slop50,gclt30orgt55_slop50,notinAllHomopolymers_ge7bp_imperfectge11bp_slop5,notinalllowmapandsegdupregions,notinlowmappability…	GT:QQ:BD:BK:BI:BVT:BLT:AD:AF:DP:F1R2:F2R1:GQ:PL:GP:PRI:SB:MB	.:.:.:.:.:NOCALL:nocall:.:.:.:.:.:.:.:.:.:.:.	0/1:12.53:FP:lm:ti:SNP:het:.:.:.:.:.:.:.:.:.:.:.	0/1:.:.:.:.:.:.:148,51:0.2563:199:80,26:67,25:13:47,0,77:12.526,0.24984,80:0,34.77,37.78:68,80,27,24:77,71,30,21			error in aligning short reads due to 18bp ins nearby
chr10	46107275	.	G	T	15	PASS	BS=46107275;Regions=AllAutosomes,HG002_v4.2.1_complexandSVs_alldifficultregions,allOtherDifficultregions,gc30to55_slop50,gnomAD_InbreedingCoeff_slop1bp_merge1000bp,notinAllHomopolymers_ge7bp_imperfectge11bp_slop5,notinAllTandemRepeatsandHomopolymers_slop5,notinallTandemRepeats,notinalldifficultregions,notinalllowmapandsegdupregions,notinlowmappabilityall,notinrefseq_cds,notinsatellites_slop5,noti…	GT:QQ:BD:BK:BI:BVT:BLT:AD:AF:DP:F1R2:F2R1:GQ:PL:GP:PRI:SB:MB	.:.:.:.:.:NOCALL:nocall:.:.:.:.:.:.:.:.:.:.:.	0/1:15:FP:.:tv:SNP:het:.:.:.:.:.:.:.:.:.:.:.	0/1:.:.:.:.:.:.:248,98:0.2832:346:152,48:96,50:15:50,0,77:15.001,0.13953,80:0,34.77,37.78:148,100,56,42:88,160,40,58			likely mismapped reads from duplication since only in HiFi reads with many variants and supplementary alignments and not in UL-ONT
chr10	46107487	.	T	C	12.97	PASS	BS=46107487;Regions=AllAutosomes,HG002_v4.2.1_complexandSVs_alldifficultregions,SimpleRepeat_homopolymer_4to6_AT_slop5,SimpleRepeat_homopolymer_4to6_slop5,allOtherDifficultregions,gc30to55_slop50,gnomAD_InbreedingCoeff_slop1bp_merge1000bp,notinAllHomopolymers_ge7bp_imperfectge11bp_slop5,notinAllTandemRepeatsandHomopolymers_slop5,notinallTandemRepeats,notinalldifficultregions,notinalllowmapandsegd…	GT:QQ:BD:BK:BI:BVT:BLT:AD:AF:DP:F1R2:F2R1:GQ:PL:GP:PRI:SB:MB	.:.:.:.:.:NOCALL:nocall:.:.:.:.:.:.:.:.:.:.:.	0/1:12.97:FP:.:ti:SNP:het:.:.:.:.:.:.:.:.:.:.:.	0/1:.:.:.:.:.:.:249,47:0.1588:296:133,30:116,17:13:48,0,77:12.969,0.22496,80:0,34.77,37.78:147,102,4,43:101,148,17,30			present in HG003,4
chr13	63833687	.	G	A	11.71	PASS	BS=63833687;Regions=AllAutosomes,HG002_v4.2.1_complexandSVs_alldifficultregions,alldifficultregions,alllowmapandsegdupregions,gc30to55_slop50,lowmappabilityall,nonunique_l100_m2_e1,notinAllHomopolymers_ge7bp_imperfectge11bp_slop5,notinAllTandemRepeatsandHomopolymers_slop5,notinallTandemRepeats,notinrefseq_cds,notinsatellites_slop5,segdups,segdups_gt10kb;FS=0;MQ=65.03;MQRankSum=-5.229;QD=0.04;Read…	GT:QQ:BD:BK:BI:BVT:BLT:AD:AF:DP:F1R2:F2R1:GQ:PL:GP:PRI:SB:MB	.:.:.:.:.:NOCALL:nocall:.:.:.:.:.:.:.:.:.:.:.	0/1:11.71:FP:.:ti:SNP:het:.:.:.:.:.:.:.:.:.:.:.	0/1:.:.:.:.:.:.:220,45:0.1698:265:141,27:77,16:12:46,0,77:11.711,0.3032,80:0,34.77,37.78:104,116,21,24:92,128,17,28			Likely mapping error since not in long reads and in HG004 illumina too
Deepsomatic - Ill 300X, QUAL > 25, (28)
CHR	POS	ID	REF	ALT	QUAL	FILTER	INFO	FORMAT	TRUTH					Notes
chr1	13045117	.	C	T	26.4	PASS	BS=13045117	GT:QQ:BD:BK:BI:BVT:BLT:GQ:DP:AD:VAF:PL	.:.:.:.:.:NOCALL:nocall:.:.:.:.:.	0/1:26.4:FP:.:ti:SNP:het:.:.:.:.:.	0/1:.:.:.:.:.:.:26:81:69,12:0.148148:26,36,0			likely mismapped reads from duplication since only in HiFi and UL-ONT reads with many variants that have supplementary alignments and represent a third haplotype
chr1	161594855	.	G	A	25.7	PASS	BS=161594855	GT:QQ:BD:BK:BI:BVT:BLT:GQ:DP:AD:VAF:PL	.:.:.:.:.:NOCALL:nocall:.:.:.:.:.	0/1:25.7:FP:.:ti:SNP:het:.:.:.:.:.	0/1:.:.:.:.:.:.:26:112:91,21:0.1875:25,46,0			likely short read mapping error
chr2	1937473	.	T	C	28.1	PASS	BS=1937473	GT:QQ:BD:BK:BI:BVT:BLT:GQ:DP:AD:VAF:PL	.:.:.:.:.:NOCALL:nocall:.:.:.:.:.	0/1:28.1:FP:.:ti:SNP:het:.:.:.:.:.	0/1:.:.:.:.:.:.:28:140:104,35:0.25:28,43,0			likely short read mapping error
chr2	87293695	.	A	T	32.7	PASS	BS=87293695	GT:QQ:BD:BK:BI:BVT:BLT:GQ:DP:AD:VAF:PL	.:.:.:.:.:NOCALL:nocall:.:.:.:.:.	0/1:32.7:FP:.:tv:SNP:het:.:.:.:.:.	0/1:.:.:.:.:.:.:33:226:188,38:0.168142:32,51,0			likely short read mapping error
chr2	87738882	.	G	A	25	PASS	BS=87738882	GT:QQ:BD:BK:BI:BVT:BLT:GQ:DP:AD:VAF:PL	.:.:.:.:.:NOCALL:nocall:.:.:.:.:.	0/1:25:FP:lm:ti:SNP:het:.:.:.:.:.	0/1:.:.:.:.:.:.:20:82:71,11:0.134146:24,21,0
chr2	110620227	.	A	T	25.8	PASS	BS=110620227	GT:QQ:BD:BK:BI:BVT:BLT:GQ:DP:AD:VAF:PL	.:.:.:.:.:NOCALL:nocall:.:.:.:.:.	0/1:25.8:FP:.:tv:SNP:het:.:.:.:.:.	0/1:.:.:.:.:.:.:18:154:113,41:0.266234:25,19,0			likely short read mapping error
chr2	111326231	.	G	A	26.4	PASS	BS=111326231	GT:QQ:BD:BK:BI:BVT:BLT:GQ:DP:AD:VAF:PL	.:.:.:.:.:NOCALL:nocall:.:.:.:.:.	0/1:26.4:FP:.:ti:SNP:het:.:.:.:.:.	0/1:.:.:.:.:.:.:26:102:76,26:0.254902:26,51,0			likely short read mapping error
chr3	9992548	.	T	C	30.7	PASS	BS=9992548	GT:QQ:BD:BK:BI:BVT:BLT:GQ:DP:AD:VAF:PL	.:.:.:.:.:NOCALL:nocall:.:.:.:.:.	0/1:30.7:FP:.:ti:SNP:het:.:.:.:.:.	0/1:.:.:.:.:.:.:31:242:191,51:0.210744:30,47,0			likely short read mapping error
chr3	58873268	.	A	G	29.2	PASS	BS=58873268	GT:QQ:BD:BK:BI:BVT:BLT:GQ:DP:AD:VAF:PL	.:.:.:.:.:NOCALL:nocall:.:.:.:.:.	0/1:29.2:FP:.:ti:SNP:het:.:.:.:.:.	0/1:.:.:.:.:.:.:29:131:95,34:0.259542:29,58,0			likely short read mapping error
chr5	117305229	.	G	C	27.4	PASS	BS=117305229	GT:QQ:BD:BK:BI:BVT:BLT:GQ:DP:AD:VAF:PL	.:.:.:.:.:NOCALL:nocall:.:.:.:.:.	0/1:27.4:FP:.:tv:SNP:het:.:.:.:.:.	0/1:.:.:.:.:.:.:27:230:172,58:0.252174:27,41,0			likely illumina systematic error
chr6	31486197	.	C	A	29.2	PASS	BS=31486197	GT:QQ:BD:BK:BI:BVT:BLT:GQ:DP:AD:VAF:PL	.:.:.:.:.:NOCALL:nocall:.:.:.:.:.	0/1:29.2:FP:lm:tv:SNP:het:.:.:.:.:.	0/1:.:.:.:.:.:.:29:198:164,34:0.171717:29,46,0			likely short read mapping error
chr6	31486222	.	A	C	27.9	PASS	BS=31486222	GT:QQ:BD:BK:BI:BVT:BLT:GQ:DP:AD:VAF:PL	.:.:.:.:.:NOCALL:nocall:.:.:.:.:.	0/1:27.9:FP:lm:tv:SNP:het:.:.:.:.:.	0/1:.:.:.:.:.:.:28:192:159,33:0.171875:27,51,0			likely short read mapping error
chr6	131699810	.	A	G	32.9	PASS	BS=131699810	GT:QQ:BD:BK:BI:BVT:BLT:GQ:DP:AD:VAF:PL	.:.:.:.:.:NOCALL:nocall:.:.:.:.:.	0/1:32.9:FP:.:ti:SNP:het:.:.:.:.:.	0/1:.:.:.:.:.:.:32:105:75,30:0.285714:32,43,0			likely short read mapping error
chr7	32964583	.	G	T	28.9	PASS	BS=32964583	GT:QQ:BD:BK:BI:BVT:BLT:GQ:DP:AD:VAF:PL	.:.:.:.:.:NOCALL:nocall:.:.:.:.:.	0/1:28.9:FP:.:tv:SNP:het:.:.:.:.:.	0/1:.:.:.:.:.:.:29:184:156,28:0.152174:28,56,0			likely short read mapping error
chr7	65703897	.	G	A	26.1	PASS	BS=65703897	GT:QQ:BD:BK:BI:BVT:BLT:GQ:DP:AD:VAF:PL	.:.:.:.:.:NOCALL:nocall:.:.:.:.:.	0/1:26.1:FP:.:ti:SNP:het:.:.:.:.:.	0/1:.:.:.:.:.:.:26:156:138,17:0.108974:26,42,0			likely short read mapping error
chr8	2383336	.	T	C	26.1	PASS	BS=2383336	GT:QQ:BD:BK:BI:BVT:BLT:GQ:DP:AD:VAF:PL	.:.:.:.:.:NOCALL:nocall:.:.:.:.:.	0/1:26.1:FP:.:ti:SNP:het:.:.:.:.:.	0/1:.:.:.:.:.:.:24:209:178,30:0.143541:26,28,0			likely short read mapping error
chr8	2862748	.	G	A	32	PASS	BS=2862748	GT:QQ:BD:BK:BI:BVT:BLT:GQ:DP:AD:VAF:PL	.:.:.:.:.:NOCALL:nocall:.:.:.:.:.	0/1:32:FP:.:ti:SNP:het:.:.:.:.:.	0/1:.:.:.:.:.:.:32:142:107,34:0.239437:31,49,0			likely illumina systematic error
chr9	67629752	.	G	A	27.8	PASS	BS=67629752	GT:QQ:BD:BK:BI:BVT:BLT:GQ:DP:AD:VAF:PL	.:.:.:.:.:NOCALL:nocall:.:.:.:.:.	0/1:27.8:FP:.:ti:SNP:het:.:.:.:.:.	0/1:.:.:.:.:.:.:28:135:104,31:0.22963:27,41,0			likely short read mapping error
chr10	52086	.	G	A	25.8	PASS	BS=52086	GT:QQ:BD:BK:BI:BVT:BLT:GQ:DP:AD:VAF:PL	.:.:.:.:.:NOCALL:nocall:.:.:.:.:.	0/1:25.8:FP:.:ti:SNP:het:.:.:.:.:.	0/1:.:.:.:.:.:.:26:169:133,34:0.201183:25,41,0			likely short read mapping error
chr14	69246929	.	G	A	27.6	PASS	BS=69246929	GT:QQ:BD:BK:BI:BVT:BLT:GQ:DP:AD:VAF:PL	.:.:.:.:.:NOCALL:nocall:.:.:.:.:.	0/1:27.6:FP:.:ti:SNP:het:.:.:.:.:.	0/1:.:.:.:.:.:.:28:242:193,49:0.202479:27,50,0			likely short read mapping error
chr15	28778036	.	T	A	32	PASS	BS=28778036	GT:QQ:BD:BK:BI:BVT:BLT:GQ:DP:AD:VAF:PL	.:.:.:.:.:NOCALL:nocall:.:.:.:.:.	0/1:32:FP:.:tv:SNP:het:.:.:.:.:.	0/1:.:.:.:.:.:.:32:191:169,22:0.115183:31,47,0			likely short read mapping error
chr16	16589853	.	C	T	26.4	PASS	BS=16589853	GT:QQ:BD:BK:BI:BVT:BLT:GQ:DP:AD:VAF:PL	.:.:.:.:.:NOCALL:nocall:.:.:.:.:.	0/1:26.4:FP:lm:ti:SNP:het:.:.:.:.:.	0/1:.:.:.:.:.:.:26:208:151,57:0.274038:26,35,0			likely short read mapping error
chr16	89069186	.	C	T	25.2	PASS	BS=89069186	GT:QQ:BD:BK:BI:BVT:BLT:GQ:DP:AD:VAF:PL	.:.:.:.:.:NOCALL:nocall:.:.:.:.:.	0/1:25.2:FP:.:ti:SNP:het:.:.:.:.:.	0/1:.:.:.:.:.:.:25:134:101,30:0.223881:25,42,0			likely short read mapping error
chr17	20453961	.	T	C	27.9	PASS	BS=20453961	GT:QQ:BD:BK:BI:BVT:BLT:GQ:DP:AD:VAF:PL	.:.:.:.:.:NOCALL:nocall:.:.:.:.:.	0/1:27.9:FP:lm:ti:SNP:het:.:.:.:.:.	0/1:.:.:.:.:.:.:26:88:70,18:0.204545:27,31,0			likely short read mapping error
chr17	79570199	.	A	G	28.6	PASS	BS=79570199	GT:QQ:BD:BK:BI:BVT:BLT:GQ:DP:AD:VAF:PL	.:.:.:.:.:NOCALL:nocall:.:.:.:.:.	0/1:28.6:FP:.:ti:SNP:het:.:.:.:.:.	0/1:.:.:.:.:.:.:28:263:188,74:0.281369:28,42,0			likely short read mapping error
chr17	79570224	.	A	G	30.1	PASS	BS=79570224	GT:QQ:BD:BK:BI:BVT:BLT:GQ:DP:AD:VAF:PL	.:.:.:.:.:NOCALL:nocall:.:.:.:.:.	0/1:30.1:FP:.:ti:SNP:het:.:.:.:.:.	0/1:.:.:.:.:.:.:30:259:192,66:0.254826:30,45,0			likely short read mapping error
chr21	16050370	.	C	T	29.3	PASS	BS=16050370	GT:QQ:BD:BK:BI:BVT:BLT:GQ:DP:AD:VAF:PL	.:.:.:.:.:NOCALL:nocall:.:.:.:.:.	0/1:29.3:FP:.:ti:SNP:het:.:.:.:.:.	0/1:.:.:.:.:.:.:29:178:144,33:0.185393:29,49,0			likely short read mapping error
chr22	24999468	.	T	C	34.4	PASS	BS=24999468	GT:QQ:BD:BK:BI:BVT:BLT:GQ:DP:AD:VAF:PL	.:.:.:.:.:NOCALL:nocall:.:.:.:.:.	0/1:34.4:FP:.:ti:SNP:het:.:.:.:.:.	0/1:.:.:.:.:.:.:34:270:194,75:0.277778:34,49,0			likely short read mapping error
Deepsomatic - Element 100X, QUAL > 25, (6)
CHR	POS	ID	REF	ALT	QUAL	FILTER	INFO	FORMAT	TRUTH					Notes
chr1	119070302	.	C	T	25.6	PASS	BS=119070302	GT:QQ:BD:BK:BI:BVT:BLT:GQ:DP:AD:VAF:PL	.:.:.:.:.:NOCALL:nocall:.:.:.:.:.	0/1:25.6:FP:.:ti:SNP:het:.:.:.:.:.	0/1:.:.:.:.:.:.:26:79:58,21:0.265823:25,45,0			likely mapping error in element
chr2	97535078	.	C	G	28.7	PASS	BS=97535078	GT:QQ:BD:BK:BI:BVT:BLT:GQ:DP:AD:VAF:PL	.:.:.:.:.:NOCALL:nocall:.:.:.:.:.	0/1:28.7:FP:.:tv:SNP:het:.:.:.:.:.	0/1:.:.:.:.:.:.:29:50:38,12:0.24:28,43,0			likely mapping error in element
chr10	59143031	.	A	C	25.9	PASS	BS=59143031	GT:QQ:BD:BK:BI:BVT:BLT:GQ:DP:AD:VAF:PL	.:.:.:.:.:NOCALL:nocall:.:.:.:.:.	0/1:25.9:FP:.:tv:SNP:het:.:.:.:.:.	0/1:.:.:.:.:.:.:26:83:66,17:0.204819:25,39,0			likely mapping error in element
chr12	12957493	.	T	G	28.1	PASS	BS=12957493	GT:QQ:BD:BK:BI:BVT:BLT:GQ:DP:AD:VAF:PL	.:.:.:.:.:NOCALL:nocall:.:.:.:.:.	0/1:28.1:FP:.:tv:SNP:het:.:.:.:.:.	0/1:.:.:.:.:.:.:28:71:55,16:0.225352:28,46,0			likely mapping error in element
chr12	57423996	.	C	T	26.8	PASS	BS=57423996	GT:QQ:BD:BK:BI:BVT:BLT:GQ:DP:AD:VAF:PL	.:.:.:.:.:NOCALL:nocall:.:.:.:.:.	0/1:26.8:FP:.:ti:SNP:het:.:.:.:.:.	0/1:.:.:.:.:.:.:27:66:53,9:0.136364:26,39,0			likely element systematic error
chr13	24542072	.	G	A	27.2	PASS	BS=24542072	GT:QQ:BD:BK:BI:BVT:BLT:GQ:DP:AD:VAF:PL	.:.:.:.:.:NOCALL:nocall:.:.:.:.:.	0/1:27.2:FP:.:ti:SNP:het:.:.:.:.:.	0/1:.:.:.:.:.:.:27:65:46,19:0.292308:27,49,0			likely mapping error in element
Deepsomatic - Pacbio Revio 130X, QUAL > 30, (17)
CHR	POS	ID	REF	ALT	QUAL	FILTER	INFO	FORMAT	TRUTH					Notes
chr1	34160248	.	G	T	35.7	PASS	BS=34160248	GT:QQ:BD:BK:BI:BVT:BLT:GQ:DP:AD:VAF:PL	.:.:.:.:.:NOCALL:nocall:.:.:.:.:.	0/1:35.7:FP:.:tv:SNP:het:.:.:.:.:.	0/1:.:.:.:.:.:.:36:118:94,24:0.20339:35,65,0			probably a batch effect since not in RM pacbio data
chr1	203226584	.	G	A	32.3	PASS	BS=203226584	GT:QQ:BD:BK:BI:BVT:BLT:GQ:DP:AD:VAF:PL	.:.:.:.:.:NOCALL:nocall:.:.:.:.:.	0/1:32.3:FP:.:ti:SNP:het:.:.:.:.:.	0/1:.:.:.:.:.:.:32:145:126,19:0.131034:32,57,0			probably a batch effect since not in RM pacbio data
chr3	11308155	.	G	C	31.2	PASS	BS=11308155	GT:QQ:BD:BK:BI:BVT:BLT:GQ:DP:AD:VAF:PL	.:.:.:.:.:NOCALL:nocall:.:.:.:.:.	0/1:31.2:FP:.:tv:SNP:het:.:.:.:.:.	0/1:.:.:.:.:.:.:31:149:120,29:0.194631:31,58,0			probably a batch effect since not in RM pacbio data
chr3	41351746	.	G	C	30.3	PASS	BS=41351746	GT:QQ:BD:BK:BI:BVT:BLT:GQ:DP:AD:VAF:PL	.:.:.:.:.:NOCALL:nocall:.:.:.:.:.	0/1:30.3:FP:.:tv:SNP:het:.:.:.:.:.	0/1:.:.:.:.:.:.:30:103:83,20:0.194175:30,54,0			probably a batch effect since not in RM pacbio data
chr4	46402889	.	C	G	31.1	PASS	BS=46402889	GT:QQ:BD:BK:BI:BVT:BLT:GQ:DP:AD:VAF:PL	.:.:.:.:.:NOCALL:nocall:.:.:.:.:.	0/1:31.1:FP:.:tv:SNP:het:.:.:.:.:.	0/1:.:.:.:.:.:.:31:136:109,27:0.198529:31,56,0			probably a batch effect since not in RM pacbio data
chr5	23356167	.	T	G	30.6	PASS	BS=23356167	GT:QQ:BD:BK:BI:BVT:BLT:GQ:DP:AD:VAF:PL	.:.:.:.:.:NOCALL:nocall:.:.:.:.:.	0/1:30.6:FP:.:tv:SNP:het:.:.:.:.:.	0/1:.:.:.:.:.:.:31:128:103,23:0.179688:30,51,0			probably a batch effect since not in RM pacbio data
chr5	156256868	.	T	C	30.3	PASS	BS=156256868	GT:QQ:BD:BK:BI:BVT:BLT:GQ:DP:AD:VAF:PL	.:.:.:.:.:NOCALL:nocall:.:.:.:.:.	0/1:30.3:FP:.:ti:SNP:het:.:.:.:.:.	0/1:.:.:.:.:.:.:30:173:144,29:0.16763:30,58,0			probably a batch effect since not in RM pacbio data
chr8	4617561	.	C	T	32.6	PASS	BS=4617561	GT:QQ:BD:BK:BI:BVT:BLT:GQ:DP:AD:VAF:PL	.:.:.:.:.:NOCALL:nocall:.:.:.:.:.	0/1:32.6:FP:lm:ti:SNP:het:.:.:.:.:.	0/1:.:.:.:.:.:.:33:141:113,28:0.198582:32,54,0			probably a batch effect since not in RM pacbio data
chr8	19660205	.	C	T	36.7	PASS	BS=19660205	GT:QQ:BD:BK:BI:BVT:BLT:GQ:DP:AD:VAF:PL	.:.:.:.:.:NOCALL:nocall:.:.:.:.:.	0/1:36.7:FP:.:ti:SNP:het:.:.:.:.:.	0/1:.:.:.:.:.:.:37:101:82,19:0.188119:36,64,0			probably a batch effect since not in RM pacbio data
chr10	124693965	.	C	T	32.1	PASS	BS=124693965	GT:QQ:BD:BK:BI:BVT:BLT:GQ:DP:AD:VAF:PL	.:.:.:.:.:NOCALL:nocall:.:.:.:.:.	0/1:32.1:FP:.:ti:SNP:het:.:.:.:.:.	0/1:.:.:.:.:.:.:32:113:87,26:0.230089:32,55,0			probably a batch effect since not in RM pacbio data
chr13	56492728	.	G	T	31.3	PASS	BS=56492728	GT:QQ:BD:BK:BI:BVT:BLT:GQ:DP:AD:VAF:PL	.:.:.:.:.:NOCALL:nocall:.:.:.:.:.	0/1:31.3:FP:.:tv:SNP:het:.:.:.:.:.	0/1:.:.:.:.:.:.:31:131:103,28:0.21374:31,53,0			probably a batch effect since not in RM pacbio data
chr13	86001921	.	C	A	30.1	PASS	BS=86001921	GT:QQ:BD:BK:BI:BVT:BLT:GQ:DP:AD:VAF:PL	.:.:.:.:.:NOCALL:nocall:.:.:.:.:.	0/1:30.1:FP:.:tv:SNP:het:.:.:.:.:.	0/1:.:.:.:.:.:.:30:152:129,23:0.151316:30,52,0			probably a batch effect since not in RM pacbio data
chr16	57572783	.	C	T	31.3	PASS	BS=57572783	GT:QQ:BD:BK:BI:BVT:BLT:GQ:DP:AD:VAF:PL	.:.:.:.:.:NOCALL:nocall:.:.:.:.:.	0/1:31.3:FP:.:ti:SNP:het:.:.:.:.:.	0/1:.:.:.:.:.:.:31:100:80,20:0.2:31,55,0			probably a batch effect since not in RM pacbio data
chr17	14169041	.	T	G	30.8	PASS	BS=14169041	GT:QQ:BD:BK:BI:BVT:BLT:GQ:DP:AD:VAF:PL	.:.:.:.:.:NOCALL:nocall:.:.:.:.:.	0/1:30.8:FP:.:tv:SNP:het:.:.:.:.:.	0/1:.:.:.:.:.:.:31:125:108,17:0.136:30,57,0			probably a batch effect since not in RM pacbio data
chr18	5948144	.	T	G	31.3	PASS	BS=5948144	GT:QQ:BD:BK:BI:BVT:BLT:GQ:DP:AD:VAF:PL	.:.:.:.:.:NOCALL:nocall:.:.:.:.:.	0/1:31.3:FP:.:tv:SNP:het:.:.:.:.:.	0/1:.:.:.:.:.:.:31:148:126,22:0.148649:31,57,0			probably a batch effect since not in RM pacbio data
chr18	78297216	.	C	A	30.8	PASS	BS=78297216	GT:QQ:BD:BK:BI:BVT:BLT:GQ:DP:AD:VAF:PL	.:.:.:.:.:NOCALL:nocall:.:.:.:.:.	0/1:30.8:FP:.:tv:SNP:het:.:.:.:.:.	0/1:.:.:.:.:.:.:31:137:116,21:0.153285:30,59,0			probably a batch effect since not in RM pacbio data
chr19	49487809	.	C	G	32.5	PASS	BS=49487809	GT:QQ:BD:BK:BI:BVT:BLT:GQ:DP:AD:VAF:PL	.:.:.:.:.:NOCALL:nocall:.:.:.:.:.	0/1:32.5:FP:.:tv:SNP:het:.:.:.:.:.	0/1:.:.:.:.:.:.:32:94:76,18:0.191489:32,56,0			probably a batch effect since not in RM pacbio data
Deepsomatic - Onso 35X, QUAL > 15, (8)
CHR	POS	ID	REF	ALT	QUAL	FILTER	INFO	FORMAT	TRUTH					Notes
chr1	111982276	.	T	G	16.8	PASS	BS=111982276	GT:QQ:BD:BK:BI:BVT:BLT:GQ:DP:AD:VAF:PL	.:.:.:.:.:NOCALL:nocall:.:.:.:.:.	0/1:16.8:FP:.:tv:SNP:het:.:.:.:.:.	0/1:.:.:.:.:.:.:17:51:40,11:0.215686:16,35,0			likely onso systematic error
chr1	187359585	.	A	C	21	PASS	BS=187359585	GT:QQ:BD:BK:BI:BVT:BLT:GQ:DP:AD:VAF:PL	.:.:.:.:.:NOCALL:nocall:.:.:.:.:.	0/1:21:FP:.:tv:SNP:het:.:.:.:.:.	0/1:.:.:.:.:.:.:21:39:29,10:0.25641:20,36,0			likely onso systematic error
chr1	242208421	.	A	T	16.5	PASS	BS=242208421	GT:QQ:BD:BK:BI:BVT:BLT:GQ:DP:AD:VAF:PL	.:.:.:.:.:NOCALL:nocall:.:.:.:.:.	0/1:16.5:FP:.:tv:SNP:het:.:.:.:.:.	0/1:.:.:.:.:.:.:16:32:28,4:0.125:16,38,0			possibly a mosaic variant but likely VAF <5% in RM
chr5	86817747	.	T	A	15.6	PASS	BS=86817747	GT:QQ:BD:BK:BI:BVT:BLT:GQ:DP:AD:VAF:PL	.:.:.:.:.:NOCALL:nocall:.:.:.:.:.	0/1:15.6:FP:.:tv:SNP:het:.:.:.:.:.	0/1:.:.:.:.:.:.:16:35:27,8:0.228571:15,43,0			likely onso systematic error
chr5	99141753	.	T	C	24.6	PASS	BS=99141753	GT:QQ:BD:BK:BI:BVT:BLT:GQ:DP:AD:VAF:PL	.:.:.:.:.:NOCALL:nocall:.:.:.:.:.	0/1:24.6:FP:.:ti:SNP:het:.:.:.:.:.	0/1:.:.:.:.:.:.:25:35:25,10:0.285714:24,41,0			likely onso systematic error
chr8	134308812	.	G	A	15.3	PASS	BS=134308812	GT:QQ:BD:BK:BI:BVT:BLT:GQ:DP:AD:VAF:PL	.:.:.:.:.:NOCALL:nocall:.:.:.:.:.	0/1:15.3:FP:.:ti:SNP:het:.:.:.:.:.	0/1:.:.:.:.:.:.:15:65:49,16:0.246154:15,36,0			likely short read mapping error
chr16	48019770	.	T	G	19.4	PASS	BS=48019770	GT:QQ:BD:BK:BI:BVT:BLT:GQ:DP:AD:VAF:PL	.:.:.:.:.:NOCALL:nocall:.:.:.:.:.	0/1:19.4:FP:.:tv:SNP:het:.:.:.:.:.	0/1:.:.:.:.:.:.:19:57:46,11:0.192982:19,41,0			likely short read mapping error
chr18	10576211	.	A	G	18	PASS	BS=10576211	GT:QQ:BD:BK:BI:BVT:BLT:GQ:DP:AD:VAF:PL	.:.:.:.:.:NOCALL:nocall:.:.:.:.:.	0/1:18:FP:.:ti:SNP:het:.:.:.:.:.	0/1:.:.:.:.:.:.:18:43:31,12:0.27907:17,34,0			likely short read mapping error
ITER - DRAGENv4.2.4, tumor only, Ill 300X (all QUAL < 5, random 10 curated)
CHR	POS	ID	REF	ALT	QUAL	FILTER	INFO	FORMAT	TRUTH	QUERY	SAMPLE			Notes
chr1	120440334	.	C	T	3.09	PASS	BS=120440334;FS=20.358;MQ=0;MQRankSum=8.836;QD=0.22;ReadPosRankSum=-1.502;SOR=2.309;FractionInformativeReads=1;DP=176;AF=0.5;EVENTTYPE=VARIANT_IN_HOMOLOGY_REGION;AN=4;AC=2	GT:QQ:BD:BK:BI:BVT:BLT:AD:AF:DP:F1R2:F2R1:GQ:PL:GP:PRI:SB:MB	.:.:.:.:.:NOCALL:nocall:.:.:.:.:.:.:.:.:.:.:.	0/1:3.09:FP:.:ti:SNP:het:.:.:.:.:.:.:.:.:.:.:.	0/1:.:.:.:.:.:.:144,32:0.1818:176:0,0:0,0:3:35,0,74:3.086,2.9359,80:0,34.77,37.77:81,63,26,6:67,77,11,21			not in illumina 300x data , in segdup region - mapping error
chr2	97168946	.	G	T	3.05	PASS	BS=97168946;FS=7.766;MQ=55.88;MQRankSum=4.667;QD=0;ReadPosRankSum=-1.949;SOR=1.473;FractionInformativeReads=1;DP=415;AF=0.5;AN=4;AC=2	GT:QQ:BD:BK:BI:BVT:BLT:AD:AF:DP:F1R2:F2R1:GQ:PL:GP:PRI:SB:MB	.:.:.:.:.:NOCALL:nocall:.:.:.:.:.:.:.:.:.:.:.	0/1:3.05:FP:.:tv:SNP:het:.:.:.:.:.:.:.:.:.:.:.	0/1:.:.:.:.:.:.:222,34:0.1328:256:112,16:110,18:3:35,0,28:3.0483,2.9761,33.947:0,34.77,37.77:76,146,7,27:110,112,23,11			present in HG003,4, in segdup region - mapping error
chr3	125847485	.	A	G	3.09	PASS	BS=125847485;FS=1.184;MQ=0;MQRankSum=11.454;QD=0.48;ReadPosRankSum=-0.687;SOR=0.81;FractionInformativeReads=0.996;DP=232;AF=0.5;EVENTTYPE=VARIANT_IN_HOMOLOGY_REGION;AN=4;AC=2	GT:QQ:BD:BK:BI:BVT:BLT:AD:AF:DP:F1R2:F2R1:GQ:PL:GP:PRI:SB:MB	.:.:.:.:.:NOCALL:nocall:.:.:.:.:.:.:.:.:.:.:.	0/1:3.09:FP:.:ti:SNP:het:.:.:.:.:.:.:.:.:.:.:.	0/1:.:.:.:.:.:.:172,59:0.2554:231:0,0:0,0:3:35,0,74:3.086,2.9359,80:0,34.77,37.77:75,97,24,35:88,84,28,31			present in HG003,4, no long read support in segdup region - mapping error
chr10	42130059	.	C	T	3.09	PASS	BS=42130059;FS=0;MQ=0;MQRankSum=16.305;QD=0.23;ReadPosRankSum=0.361;SOR=0.699;FractionInformativeReads=1;DP=477;AF=0.5;EVENTTYPE=VARIANT_IN_HOMOLOGY_REGION;AN=4;AC=2	GT:QQ:BD:BK:BI:BVT:BLT:AD:AF:DP:F1R2:F2R1:GQ:PL:GP:PRI:SB:MB	.:.:.:.:.:NOCALL:nocall:.:.:.:.:.:.:.:.:.:.:.	0/1:3.09:FP:.:ti:SNP:het:.:.:.:.:.:.:.:.:.:.:.	0/1:.:.:.:.:.:.:359,118:0.2474:477:0,0:0,0:3:35,0,74:3.086,2.9359,80:0,34.77,37.77:194,165,64,54:194,165,57,61			present in HG003,4, no long read support in segdup region - mapping error
chr10	42248148	.	T	C	3.09	PASS	BS=42248148;FS=15.33;MQ=0;MQRankSum=14.611;QD=0.26;ReadPosRankSum=2.083;SOR=1.425;FractionInformativeReads=1;DP=390;AF=0.5;EVENTTYPE=VARIANT_IN_HOMOLOGY_REGION;AN=4;AC=2	GT:QQ:BD:BK:BI:BVT:BLT:AD:AF:DP:F1R2:F2R1:GQ:PL:GP:PRI:SB:MB	.:.:.:.:.:NOCALL:nocall:.:.:.:.:.:.:.:.:.:.:.	0/1:3.09:FP:.:ti:SNP:het:.:.:.:.:.:.:.:.:.:.:.	0/1:.:.:.:.:.:.:296,94:0.241:390:0,0:0,0:3:35,0,74:3.086,2.9359,80:0,34.77,37.77:98,198,20,74:142,154,46,48			present in HG003,4, no long read support in segdup & homopolymer region - mapping error
chr10	105380874	.	G	A	1.04	PASS	BS=105380874;FS=0;MQ=13.33;MQRankSum=1.35;QD=0.12;ReadPosRankSum=0.85;SOR=0.093;FractionInformativeReads=1;DP=19;AF=0.5;AN=4;AC=2	GT:QQ:BD:BK:BI:BVT:BLT:AD:AF:DP:F1R2:F2R1:GQ:PL:GP:PRI:SB:MB	.:.:.:.:.:NOCALL:nocall:.:.:.:.:.:.:.:.:.:.:.	0/1:1.04:FP:.:ti:SNP:het:.:.:.:.:.:.:.:.:.:.:.	0/1:.:.:.:.:.:.:15,4:0.2105:19:7,4:8,0:0:29,0,18:1.0417,6.7438,27.923:0,34.77,37.77:15,0,4,0:7,8,4,0			strand bias in HG002, preseint HG004 no long read support, in repeat region - mapping error
chr12	9309482	.	A	C	0.44	PASS	BS=9309482;FS=11.596;MQ=38.43;MQRankSum=-4.017;QD=0;ReadPosRankSum=-3.869;SOR=1.921;FractionInformativeReads=1;DP=251;AF=0.5;AN=4;AC=2	GT:QQ:BD:BK:BI:BVT:BLT:AD:AF:DP:F1R2:F2R1:GQ:PL:GP:PRI:SB:MB	.:.:.:.:.:NOCALL:nocall:.:.:.:.:.:.:.:.:.:.:.	0/1:0.44:FP:.:tv:SNP:het:.:.:.:.:.:.:.:.:.:.:.	0/1:.:.:.:.:.:.:229,22:0.0876:251:121,12:108,10:0:25,0,24:0.43956,10.174,37.488:0,34.77,37.77:127,102,17,5:127,102,11,11			present in HG003,4, no long read support in segdup region - mapping error
chr13	22942241	.	C	T	0.44	PASS	BS=22942241;FS=17.066;MQ=33.72;MQRankSum=-0.187;QD=0;ReadPosRankSum=2.56;SOR=0.845;FractionInformativeReads=0.996;DP=239;AF=0.5;AN=4;AC=2	GT:QQ:BD:BK:BI:BVT:BLT:AD:AF:DP:F1R2:F2R1:GQ:PL:GP:PRI:SB:MB	.:.:.:.:.:NOCALL:nocall:.:.:.:.:.:.:.:.:.:.:.	0/1:0.44:FP:lm:ti:SNP:het:.:.:.:.:.:.:.:.:.:.:.	0/1:.:.:.:.:.:.:179,55:0.235:234:83,28:96,27:0:25,0,26:0.43692,10.196,39.178:0,34.77,37.78:108,71,23,32:94,85,26,29			present in HG003,4, no long read support in segdup region, near GIABv4.2.1 benchmark variant - mapping error
chr17	26988466	.	G	A	0.69	PASS	BS=26988466;FS=7.775;MQ=48.84;MQRankSum=-10.542;QD=0.01;ReadPosRankSum=-2.928;SOR=1.04;FractionInformativeReads=1;DP=284;AF=0.5;AN=4;AC=2	GT:QQ:BD:BK:BI:BVT:BLT:AD:AF:DP:F1R2:F2R1:GQ:PL:GP:PRI:SB:MB	.:.:.:.:.:NOCALL:nocall:.:.:.:.:.:.:.:.:.:.:.	0/1:0.69:FP:.:ti:SNP:het:.:.:.:.:.:.:.:.:.:.:.	0/1:.:.:.:.:.:.:232,51:0.1802:283:78,15:154,36:0:27,0,15:0.68986,8.3935,26.753:0,34.77,37.77:111,121,30,21:101,131,18,33			present in HG003,4, no long read support in segdup region - mapping error
chr17	26991690	.	A	G	0.53	PASS	BS=26991690;FS=0.755;MQ=53.85;MQRankSum=-7.919;QD=0;ReadPosRankSum=5.125;SOR=0.84;FractionInformativeReads=1;DP=268;AF=0.5;AN=4;AC=2	GT:QQ:BD:BK:BI:BVT:BLT:AD:AF:DP:F1R2:F2R1:GQ:PL:GP:PRI:SB:MB	.:.:.:.:.:NOCALL:nocall:.:.:.:.:.:.:.:.:.:.:.	0/1:0.53:FP:.:ti:SNP:het:.:.:.:.:.:.:.:.:.:.:.	0/1:.:.:.:.:.:.:238,28:0.1053:266:102,10:136,18:0:26,0,21:0.52815,9.4274,33.825:0,34.77,37.77:103,135,11,17:143,95,15,13			present in HG003,4, no long read support in segdup region - mapping error
ITER - Mutect2, tumor only, Ill 300X (80,965, random 10 curated)
CHR	POS	ID	REF	ALT	QUAL	FILTER	INFO	FORMAT	TRUTH	QUERY	SAMPLE			Notes
chr2	3317038	.	A	G	.	.	BS=3317038;AS_SB_TABLE=108,113|21,2;ECNT=3;FS=40.422;MQ=60;MQRankSum=0;ReadPosRankSum=0.031;DP=249;MBQ=30,10;MFRL=597,642;MMQ=60,60;MPOS=41;POPAF=2.89;TLOD=9.29	GT:QQ:BD:BK:BI:BVT:BLT:AD:AF:DP:F1R2:F2R1:SB	.:.:.:.:.:NOCALL:nocall:.:.:.:.:.:.	0/1:0:FP:.:ti:SNP:het:.:.:.:.:.:.	0/1:.:.:.:.:.:.:221,23:0.058:244:105,2:88,8:108,113,21,2			present in HG003,4, no long read support, in repeat region - mapping error
chr3	133600177	.	A	C	.	.	BS=133600177;AS_SB_TABLE=153,124|0,29;ECNT=3;FS=90.654;MQ=60;MQRankSum=0;ReadPosRankSum=1.409;DP=307;MBQ=30,20;MFRL=582,517;MMQ=60,60;MPOS=52;POPAF=7.3;TLOD=37.24	GT:QQ:BD:BK:BI:BVT:BLT:AD:AF:DP:F1R2:F2R1:SB	.:.:.:.:.:NOCALL:nocall:.:.:.:.:.:.	0/1:0:FP:lm:tv:SNP:het:.:.:.:.:.:.	0/1:.:.:.:.:.:.:277,29:0.083:306:128,13:134,3:153,124,0,29			present in HG003,4, no long read support, in repeat region - mapping error
chr7	131876921	.	T	C	.	.	BS=131876921;AS_SB_TABLE=147,169|3,22;ECNT=3;FS=32.131;MQ=60;MQRankSum=0;ReadPosRankSum=1.404;DP=360;MBQ=30,20;MFRL=584,690;MMQ=60,60;MPOS=45;POPAF=7.3;TLOD=21.45	GT:QQ:BD:BK:BI:BVT:BLT:AD:AF:DP:F1R2:F2R1:SB	.:.:.:.:.:NOCALL:nocall:.:.:.:.:.:.	0/1:0:FP:.:ti:SNP:het:.:.:.:.:.:.	0/1:.:.:.:.:.:.:316,25:0.057:341:166,12:115,3:147,169,3,22			present in HG003,4, no long read support, in repeat region - mapping error
chr9	39089000	.	T	C	.	.	BS=39089000;AS_SB_TABLE=133,281|9,130;ECNT=2;FS=38.904;MQ=49.72;MQRankSum=-16.968;ReadPosRankSum=3.209;DP=564;MBQ=30,30;MFRL=574,521;MMQ=60,25;MPOS=46;POPAF=7.3;TLOD=277.38	GT:QQ:BD:BK:BI:BVT:BLT:AD:AF:DP:F1R2:F2R1:SB	.:.:.:.:.:NOCALL:nocall:.:.:.:.:.:.	0/1:0:FP:.:ti:SNP:het:.:.:.:.:.:.	0/1:.:.:.:.:.:.:414,139:0.253:553:234,70:178,69:133,281,9,130			present in HG003,4, support by UL in segdup region - mapping error
chr11	76965668	.	G	A	.	.	BS=76965668;AS_SB_TABLE=101,157|19,0;ECNT=1;FS=72.818;MQ=41.13;MQRankSum=-6.234;ReadPosRankSum=0.797;DP=289;MBQ=30,30;MFRL=563,611;MMQ=40,27;MPOS=54;POPAF=3.15;TLOD=28.46	GT:QQ:BD:BK:BI:BVT:BLT:AD:AF:DP:F1R2:F2R1:SB	.:.:.:.:.:NOCALL:nocall:.:.:.:.:.:.	0/1:0:FP:.:ti:SNP:het:.:.:.:.:.:.	0/1:.:.:.:.:.:.:258,19:0.072:277:114,9:143,10:101,157,19,0			present in HG003,4, no long read support, in repeat region - mapping error
chr13	87351760	.	G	T	.	.	BS=87351760;AS_SB_TABLE=131,77|0,16;ECNT=5;FS=64.644;MQ=60;MQRankSum=0;ReadPosRankSum=-0.883;DP=229;MBQ=30,10;MFRL=549,532;MMQ=60,60;MPOS=24;POPAF=7.3;TLOD=32.25	GT:QQ:BD:BK:BI:BVT:BLT:AD:AF:DP:F1R2:F2R1:SB	.:.:.:.:.:NOCALL:nocall:.:.:.:.:.:.	0/1:0:FP:.:tv:SNP:het:.:.:.:.:.:.	0/1:.:.:.:.:.:.:208,16:0.069:224:97,2:106,4:131,77,0,16			present in HG003,4, no long read support - strand bias
chr18	78898998	.	A	G	.	.	BS=78898998;AS_SB_TABLE=111,143|0,25;ECNT=1;FS=57.678;MQ=59.76;MQRankSum=0.637;ReadPosRankSum=1.109;DP=289;MBQ=30,5;MFRL=578,718;MMQ=60,60;MPOS=50;POPAF=3.61;TLOD=6.98	GT:QQ:BD:BK:BI:BVT:BLT:AD:AF:DP:F1R2:F2R1:SB	.:.:.:.:.:NOCALL:nocall:.:.:.:.:.:.	0/1:0:FP:.:ti:SNP:het:.:.:.:.:.:.	0/1:.:.:.:.:.:.:254,25:0.053:279:106,5:121,4:111,143,0,25			present in HG003,4, no long read support, next to 3bp insertion in repeat region - mapping error
chr19	27773307	.	A	G	.	.	BS=27773307;AS_SB_TABLE=128,124|1,31;ECNT=1;FS=73.408;MQ=60;MQRankSum=0;ReadPosRankSum=-0.178;DP=301;MBQ=30,10;MFRL=578,547;MMQ=60,60;MPOS=41;POPAF=7.3;TLOD=9.02	GT:QQ:BD:BK:BI:BVT:BLT:AD:AF:DP:F1R2:F2R1:SB	.:.:.:.:.:NOCALL:nocall:.:.:.:.:.:.	0/1:0:FP:.:ti:SNP:het:.:.:.:.:.:.	0/1:.:.:.:.:.:.:252,32:0.064:284:129,8:118,2:128,124,1,31			present in HG003,4, long read support <3%, in repeat region
chr20	25900126	.	C	G	.	.	BS=25900126;AS_SB_TABLE=180,166|24,26;ECNT=7;FS=1.865;MQ=52.32;MQRankSum=-6.133;ReadPosRankSum=-2.468;DP=400;MBQ=30,30;MFRL=559,589;MMQ=59,43;MPOS=29;POPAF=7.3;TLOD=102.22	GT:QQ:BD:BK:BI:BVT:BLT:AD:AF:DP:F1R2:F2R1:SB	.:.:.:.:.:NOCALL:nocall:.:.:.:.:.:.	0/1:0:FP:lm:tv:SNP:het:.:.:.:.:.:.	0/1:.:.:.:.:.:.:346,50:0.13:396:158,32:187,18:180,166,24,26			present in HG003,4, no long read support, in segdup region - mapping error
chr21	31323112	.	A	C	.	.	BS=31323112;AS_SB_TABLE=139,63|0,28;ECNT=1;FS=125.506;MQ=59.87;MQRankSum=0.655;ReadPosRankSum=0.662;DP=235;MBQ=30,5;MFRL=557,545;MMQ=60,60;MPOS=45;POPAF=7.3;TLOD=4.21	GT:QQ:BD:BK:BI:BVT:BLT:AD:AF:DP:F1R2:F2R1:SB	.:.:.:.:.:NOCALL:nocall:.:.:.:.:.:.	0/1:0:FP:.:tv:SNP:het:.:.:.:.:.:.	0/1:.:.:.:.:.:.:202,28:0.06:230:98,4:101,1:139,63,0,28			present in HG003,4, no long read support - strand bias
ITER - Strelka2 HG3asnorm, Ill 300X (399 PASS, random 10 curated)
CHR	POS	ID	REF	ALT	QUAL	FILTER	INFO	FORMAT	TRUTH	QUERY	SAMPLE			Notes
chr1	39522473	.	T	C	.	PASS	BS=39522473;SOMATIC;QSS=102;TQSS=2;NT=ref;QSS_NT=102;TQSS_NT=2;SGT=TT->CT;MQ=50.59;MQ0=8;ReadPosRankSum=2.61;SNVSB=0;SomaticEVS=10.7;DP=524;AN=4;AC=2	GT:QQ:BD:BK:BI:BVT:BLT:DP:FDP:SDP:SUBDP:AU:CU:GU:TU:VAF	.:.:.:.:.:NOCALL:nocall:.:.:.:.:.:.:.:.:.	0/1:0:FP:.:ti:SNP:het:.:.:.:.:.:.:.:.:.	0/1:.:.:.:.:.:.:288:2:0:0:0,1:68,74:0,0:218,223:0.2378			present in HG003,4, no long read support, in segdup region - mapping error
chr5	100076905	.	C	T	.	PASS	BS=100076905;SOMATIC;QSS=271;TQSS=1;NT=ref;QSS_NT=3070;TQSS_NT=1;SGT=CC->CT;MQ=43.14;MQ0=4;ReadPosRankSum=2.98;SNVSB=0;SomaticEVS=11.52;DP=889;AN=4;AC=2	GT:QQ:BD:BK:BI:BVT:BLT:DP:FDP:SDP:SUBDP:AU:CU:GU:TU:VAF	.:.:.:.:.:NOCALL:nocall:.:.:.:.:.:.:.:.:.	0/1:0:FP:.:ti:SNP:het:.:.:.:.:.:.:.:.:.	0/1:.:.:.:.:.:.:388:4:0:0:0,0:305,358:0,0:79,117:0.2057			present in HG004, no long read support, in segdup region - mapping error
chr6	167174212	.	G	A	.	PASS	BS=167174212;SOMATIC;QSS=347;TQSS=1;NT=ref;QSS_NT=3070;TQSS_NT=1;SGT=GG->AG;MQ=51.43;MQ0=33;ReadPosRankSum=-3.37;SNVSB=0;SomaticEVS=11.82;DP=1057;AN=4;AC=2	GT:QQ:BD:BK:BI:BVT:BLT:DP:FDP:SDP:SUBDP:AU:CU:GU:TU:VAF	.:.:.:.:.:NOCALL:nocall:.:.:.:.:.:.:.:.:.	0/1:0:FP:.:ti:SNP:het:.:.:.:.:.:.:.:.:.	0/1:.:.:.:.:.:.:505:1:0:0:100,104:0,0:404,436:0,0:0.1984			present in HG004, no long read support, in segdup region - mapping error
chr9	88122899	.	G	A	.	PASS	BS=88122899;SOMATIC;QSS=227;TQSS=1;NT=ref;QSS_NT=3070;TQSS_NT=1;SGT=GG->AG;MQ=40.31;MQ0=2;ReadPosRankSum=-1.79;SNVSB=0;SomaticEVS=12.97;DP=519;AN=4;AC=2	GT:QQ:BD:BK:BI:BVT:BLT:DP:FDP:SDP:SUBDP:AU:CU:GU:TU:VAF	.:.:.:.:.:NOCALL:nocall:.:.:.:.:.:.:.:.:.	0/1:0:FP:.:ti:SNP:het:.:.:.:.:.:.:.:.:.	0/1:.:.:.:.:.:.:260:0:0:0:57,67:0,0:203,208:0,0:0.2192			present in HG004, in seg dup region - mapping error
chr13	28257719	.	T	A	.	PASS	BS=28257719;SOMATIC;QSS=398;TQSS=1;NT=ref;QSS_NT=3070;TQSS_NT=1;SGT=TT->AT;MQ=54.54;MQ0=146;ReadPosRankSum=9.97;SNVSB=0;SomaticEVS=10.46;DP=938;AN=4;AC=2	GT:QQ:BD:BK:BI:BVT:BLT:DP:FDP:SDP:SUBDP:AU:CU:GU:TU:VAF	.:.:.:.:.:NOCALL:nocall:.:.:.:.:.:.:.:.:.	0/1:0:FP:.:tv:SNP:het:.:.:.:.:.:.:.:.:.	0/1:.:.:.:.:.:.:400:4:0:0:107,112:0,0:0,0:289,375:0.2702			present in HG004, no long read support, in repeat region (b/t indels - short read data) - mapping error
chr16	5269204	.	A	G	.	PASS	BS=5269204;SOMATIC;QSS=178;TQSS=1;NT=ref;QSS_NT=3070;TQSS_NT=1;SGT=AA->AG;MQ=56.89;MQ0=2;ReadPosRankSum=3.05;SNVSB=0;SomaticEVS=7.32;DP=778;AN=4;AC=2	GT:QQ:BD:BK:BI:BVT:BLT:DP:FDP:SDP:SUBDP:AU:CU:GU:TU:VAF	.:.:.:.:.:NOCALL:nocall:.:.:.:.:.:.:.:.:.	0/1:0:FP:.:ti:SNP:het:.:.:.:.:.:.:.:.:.	0/1:.:.:.:.:.:.:381:3:0:0:332,339:0,1:43,110:3,4:0.1147			present in HG004, no long read support, in segdup region - mapping error
chr17	26986588	.	C	G	.	PASS	BS=26986588;SOMATIC;QSS=282;TQSS=1;NT=ref;QSS_NT=3070;TQSS_NT=1;SGT=CC->CG;MQ=52.84;MQ0=20;ReadPosRankSum=-1.99;SNVSB=0;SomaticEVS=9.58;DP=1073;AN=4;AC=2	GT:QQ:BD:BK:BI:BVT:BLT:DP:FDP:SDP:SUBDP:AU:CU:GU:TU:VAF	.:.:.:.:.:NOCALL:nocall:.:.:.:.:.:.:.:.:.	0/1:0:FP:.:tv:SNP:het:.:.:.:.:.:.:.:.:.	0/1:.:.:.:.:.:.:478:2:0:0:1,1:410,430:65,79:0,0:0.1368			present in HG004, no long read support, in segdup region - mapping error
chr19	12396491	.	C	A	.	PASS	BS=12396491;SOMATIC;QSS=203;TQSS=1;NT=ref;QSS_NT=3070;TQSS_NT=1;SGT=CC->AC;MQ=52.43;MQ0=13;ReadPosRankSum=3.13;SNVSB=0;SomaticEVS=9.9;DP=744;AN=4;AC=2	GT:QQ:BD:BK:BI:BVT:BLT:DP:FDP:SDP:SUBDP:AU:CU:GU:TU:VAF	.:.:.:.:.:NOCALL:nocall:.:.:.:.:.:.:.:.:.	0/1:0:FP:.:tv:SNP:het:.:.:.:.:.:.:.:.:.	0/1:.:.:.:.:.:.:391:0:0:0:57,64:334,341:0,0:0,0:0.1458			present in HG004, no long read support, in segdup region - mapping error
chr21	13193654	.	A	C	.	PASS	BS=13193654;SOMATIC;QSS=351;TQSS=1;NT=ref;QSS_NT=3070;TQSS_NT=1;SGT=AA->AC;MQ=46;MQ0=57;ReadPosRankSum=1.71;SNVSB=0;SomaticEVS=11.18;DP=945;AN=4;AC=2	GT:QQ:BD:BK:BI:BVT:BLT:DP:FDP:SDP:SUBDP:AU:CU:GU:TU:VAF	.:.:.:.:.:NOCALL:nocall:.:.:.:.:.:.:.:.:.	0/1:0:FP:.:tv:SNP:het:.:.:.:.:.:.:.:.:.	0/1:.:.:.:.:.:.:414:1:0:0:324,362:89,105:0,0:0,0:0.2155			present in HG004, no long read support, in segdup region - mapping error
chr22	50791970	.	G	A	.	PASS	BS=50791970;SOMATIC;QSS=193;TQSS=1;NT=ref;QSS_NT=3070;TQSS_NT=1;SGT=GG->AG;MQ=31.3;MQ0=42;ReadPosRankSum=2.58;SNVSB=0;SomaticEVS=7.76;DP=670;AN=4;AC=2	GT:QQ:BD:BK:BI:BVT:BLT:DP:FDP:SDP:SUBDP:AU:CU:GU:TU:VAF	.:.:.:.:.:NOCALL:nocall:.:.:.:.:.:.:.:.:.	0/1:0:FP:.:ti:SNP:het:.:.:.:.:.:.:.:.:.	0/1:.:.:.:.:.:.:298:1:0:0:45,65:0,0:252,281:0,0:0.1515			present in HG004, no long read support, in segdup region - mapping error
ITER - Strelka2 HG4asnorm, Ill 300X (442 PASS, random 10 curated)
CHR	POS	ID	REF	ALT	QUAL	FILTER	INFO	FORMAT	TRUTH	QUERY	SAMPLE			Notes
chr2	189342509	.	A	G	.	PASS	BS=189342509;SOMATIC;QSS=386;TQSS=1;NT=ref;QSS_NT=3070;TQSS_NT=1;SGT=AA->AG;MQ=59.94;MQ0=0;ReadPosRankSum=7.1;SNVSB=0;SomaticEVS=13.48;DP=784;AN=4;AC=2	GT:QQ:BD:BK:BI:BVT:BLT:DP:FDP:SDP:SUBDP:AU:CU:GU:TU:VAF	.:.:.:.:.:NOCALL:nocall:.:.:.:.:.:.:.:.:.	0/1:0:FP:.:ti:SNP:het:.:.:.:.:.:.:.:.:.	0/1:.:.:.:.:.:.:384:1:0:0:286,290:0,0:97,98:0,0:0.2533			present in HG003, in repeat region, next to large insertion (long read data) and short reads clipped
chr3	75490189	.	G	C	.	PASS	BS=75490189;SOMATIC;QSS=313;TQSS=1;NT=ref;QSS_NT=3070;TQSS_NT=1;SGT=GG->CG;MQ=51.43;MQ0=21;ReadPosRankSum=1.96;SNVSB=0;SomaticEVS=12.23;DP=1026;AN=4;AC=2	GT:QQ:BD:BK:BI:BVT:BLT:DP:FDP:SDP:SUBDP:AU:CU:GU:TU:VAF	.:.:.:.:.:NOCALL:nocall:.:.:.:.:.:.:.:.:.	0/1:0:FP:.:tv:SNP:het:.:.:.:.:.:.:.:.:.	0/1:.:.:.:.:.:.:424:1:0:0:0,0:71,91:352,384:0,0:0.1678			present in HG003, no long read support, in segdup region - mapping error
chr7	56381454	.	G	T	.	PASS	BS=56381454;SOMATIC;QSS=230;TQSS=1;NT=ref;QSS_NT=3070;TQSS_NT=1;SGT=GG->GT;MQ=48.18;MQ0=30;ReadPosRankSum=-2.34;SNVSB=0;SomaticEVS=10.87;DP=853;AN=4;AC=2	GT:QQ:BD:BK:BI:BVT:BLT:DP:FDP:SDP:SUBDP:AU:CU:GU:TU:VAF	.:.:.:.:.:NOCALL:nocall:.:.:.:.:.:.:.:.:.	0/1:0:FP:.:tv:SNP:het:.:.:.:.:.:.:.:.:.	0/1:.:.:.:.:.:.:401:1:0:0:0,0:0,0:331,334:69,127:0.1725			present in HG003, no long read support, in segdup region - mapping error
chr9	66801593	.	T	C	.	PASS	BS=66801593;SOMATIC;QSS=334;TQSS=1;NT=ref;QSS_NT=3070;TQSS_NT=1;SGT=TT->CT;MQ=45.92;MQ0=2;ReadPosRankSum=-5.17;SNVSB=0;SomaticEVS=13.13;DP=779;AN=4;AC=2	GT:QQ:BD:BK:BI:BVT:BLT:DP:FDP:SDP:SUBDP:AU:CU:GU:TU:VAF	.:.:.:.:.:NOCALL:nocall:.:.:.:.:.:.:.:.:.	0/1:0:FP:.:ti:SNP:het:.:.:.:.:.:.:.:.:.	0/1:.:.:.:.:.:.:421:3:0:0:0,1:104,127:0,0:314,322:0.2488			present in HG003, no long read support, in segdup region - mapping error
chr10	61628	.	G	A	.	PASS	BS=61628;SOMATIC;QSS=373;TQSS=1;NT=ref;QSS_NT=3070;TQSS_NT=1;SGT=GG->AG;MQ=49.31;MQ0=7;ReadPosRankSum=-1.61;SNVSB=0;SomaticEVS=13;DP=936;AN=4;AC=2	GT:QQ:BD:BK:BI:BVT:BLT:DP:FDP:SDP:SUBDP:AU:CU:GU:TU:VAF	.:.:.:.:.:NOCALL:nocall:.:.:.:.:.:.:.:.:.	0/1:0:FP:.:ti:SNP:het:.:.:.:.:.:.:.:.:.	0/1:.:.:.:.:.:.:460:5:0:0:103,156:0,0:352,360:0,1:0.2264			present in HG003, in seg dup region - mapping error
chr11	184397	.	A	G	.	PASS	BS=184397;SOMATIC;QSS=325;TQSS=1;NT=ref;QSS_NT=3070;TQSS_NT=1;SGT=AA->AG;MQ=38.07;MQ0=32;ReadPosRankSum=4.33;SNVSB=0;SomaticEVS=9.32;DP=1096;AN=4;AC=2	GT:QQ:BD:BK:BI:BVT:BLT:DP:FDP:SDP:SUBDP:AU:CU:GU:TU:VAF	.:.:.:.:.:NOCALL:nocall:.:.:.:.:.:.:.:.:.	0/1:0:FP:.:ti:SNP:het:.:.:.:.:.:.:.:.:.	0/1:.:.:.:.:.:.:493:1:0:0:414,434:0,0:78,95:0,0:0.1585			present in HG003, no long read support, in segdup region - mapping error
chr15	101743702	.	T	C	.	PASS	BS=101743702;SOMATIC;QSS=302;TQSS=1;NT=ref;QSS_NT=3070;TQSS_NT=1;SGT=TT->CT;MQ=59;MQ0=1;ReadPosRankSum=4.58;SNVSB=0;SomaticEVS=11.94;DP=764;AN=4;AC=2	GT:QQ:BD:BK:BI:BVT:BLT:DP:FDP:SDP:SUBDP:AU:CU:GU:TU:VAF	.:.:.:.:.:NOCALL:nocall:.:.:.:.:.:.:.:.:.	0/1:0:FP:.:ti:SNP:het:.:.:.:.:.:.:.:.:.	0/1:.:.:.:.:.:.:401:3:0:0:0,1:85,102:0,0:313,316:0.2136			present in HG003, no long read support, in segdup region - mapping error
chr18	74389	.	C	A	.	PASS	BS=74389;SOMATIC;QSS=253;TQSS=1;NT=ref;QSS_NT=3070;TQSS_NT=1;SGT=CC->AC;MQ=52.38;MQ0=4;ReadPosRankSum=1.18;SNVSB=0;SomaticEVS=13;DP=589;AN=4;AC=2	GT:QQ:BD:BK:BI:BVT:BLT:DP:FDP:SDP:SUBDP:AU:CU:GU:TU:VAF	.:.:.:.:.:NOCALL:nocall:.:.:.:.:.:.:.:.:.	0/1:0:FP:.:tv:SNP:het:.:.:.:.:.:.:.:.:.	0/1:.:.:.:.:.:.:271:1:0:0:60,73:210,222:0,0:0,0:0.2222			present in HG003, in seg dup region - mapping error
chr20	63037881	.	C	G	.	PASS	BS=63037881;SOMATIC;QSS=142;TQSS=2;NT=ref;QSS_NT=142;TQSS_NT=2;SGT=CC->CG;MQ=59.4;MQ0=1;ReadPosRankSum=-7.85;SNVSB=0;SomaticEVS=10.8;DP=560;AN=4;AC=2	GT:QQ:BD:BK:BI:BVT:BLT:DP:FDP:SDP:SUBDP:AU:CU:GU:TU:VAF	.:.:.:.:.:NOCALL:nocall:.:.:.:.:.:.:.:.:.	0/1:0:FP:lm:tv:SNP:het:.:.:.:.:.:.:.:.:.	0/1:.:.:.:.:.:.:259:8:0:0:0,0:223,231:28,35:0,0:0.1116			present in HG003,4, no long read support (lrg indel, GIABv4.2.1 benchmark hit) - mapping error
chr21	14015309	.	A	G	.	PASS	BS=14015309;SOMATIC;QSS=114;TQSS=1;NT=ref;QSS_NT=114;TQSS_NT=1;SGT=AA->AG;MQ=55.71;MQ0=0;ReadPosRankSum=-4.81;SNVSB=0;SomaticEVS=7.06;DP=455;AN=4;AC=2	GT:QQ:BD:BK:BI:BVT:BLT:DP:FDP:SDP:SUBDP:AU:CU:GU:TU:VAF	.:.:.:.:.:NOCALL:nocall:.:.:.:.:.:.:.:.:.	0/1:0:FP:lm:ti:SNP:het:.:.:.:.:.:.:.:.:.	0/1:.:.:.:.:.:.:213:3:0:0:189,196:0,0:21,27:0,1:0.1			present in HG003, no long read support, in segdup region - mapping error
Neusomatic consensus - Ill 300X (1)
CHR	POS	ID	REF	ALT	QUAL	FILTER	INFO	FORMAT	TRUTH					Notes
chr6	150458314	.	G	T	14.534	PASS	BS=150458314;SCORE=0.9648;RO=316;AF=0.0946;DP=350;AO=33	GT:QQ:BD:BK:BI:BVT:BLT:DP:RO:AO:AF	.:.:.:.:.:NOCALL:nocall:.:.:.:.	0/1:14.534:FP:lm:tv:SNP:het:.:.:.:.	0/1:.:.:.:.:.:.:350:316:33:0.0946			This looks like a true mosaic on the opposite haplotype from a nearby 4bp ins since since is also supported by HiFi and UL-ONT
UCLA consensus - Ill 300X (1)
CHR	POS	ID	REF	ALT	QUAL	FILTER	INFO	FORMAT	TRUTH					Notes
chr6	150458314	.	G	T	.	PASS	BS=150458314;AS_SB_TABLE=483,526|17,15;ECNT=1;GERMQ=93;ROQ=93;DP=1077;AS_FilterStatus=SITE;MBQ=30,30;MFRL=563,574;MMQ=60,60;MPOS=37;NALOD=2.86;NLOD=207.28;POPAF=6;TLOD=63.5;AN=4;AC=2	GT:QQ:BD:BK:BI:BVT:BLT:AD:AF:DP:F1R2:F2R1:FAD:SB	.:.:.:.:.:NOCALL:nocall:.:.:.:.:.:.:.	0/1:0:FP:lm:tv:SNP:het:.:.:.:.:.:.:.	0/1:.:.:.:.:.:.:313,32:0.095:345:149,15:152,17:311,32:148,165,17,15			This looks like a true mosaic on the opposite haplotype from a nearby 4bp ins since since is also supported by HiFi and UL-ONT
